# Supplementary material for: rac-2-Methyl-3,4,5,6-tetra­hydro-2H-2,6-methano-1,3-benzoxazocin-4-one
Source: Acta Crystallogr Sect E Struct Rep Online. 2010 May 22;66(Pt 6):o1402. doi: 10.1107/S1600536810017848 (PMC2979478; doi:10.1107/S1600536810017848)
Supplement: Supplementary file 1 [file e-66-o1402-sup1.cif]

##############################################################################
###                                                                        ###
###        Electronic paper (Acta Crystallographica Section E)             ###
###                                                                        ###
##############################################################################
#                                                                            #
# This CIF contains the data in a paper accepted for publication in Acta     #
# Crystallographica Section E. It conforms to the requirements of Notes      #
# for Authors for Section E, and has been peer reviewed under the auspices   #
# of the IUCr Commission on Journals.                                        #
#                                                                            #
# Full details of the Crystallographic Information File format               #
# are given in the paper "The Crystallographic Information File (CIF):       #
# a New Standard Archive File for Crystallography" by S. R. Hall, F. H.      #
# Allen and I. D. Brown [Acta Cryst. (1991), A47, 655-685].                  #
#                                                                            #
# The current version of the core CIF dictionary is obtainable from          #
# ftp://ftp.iucr.org/pub/cif_core.dic. The current version number is 2.4.    #
#                                                                            #
# Software is freely available for graphical display of the structure(s) in  #
# this CIF.  For information consult the CIF home page http://www.iucr.org/  #
# cif/home.html                                                              #
#                                                                            #
# This file may be used for bona fide research purposes within the           #
# scientific community so long as proper attribution is given to the journal # 
# article from which it was obtained.                                        #
#                                                                            #
##############################################################################
                                             
data_global
_audit_creation_method     SHELXL-97
_journal_date_recd_electronic     2010-05-03
_journal_date_accepted     2010-05-14
_journal_name_full     'Acta Crystallographica, Section E'
_journal_year     2010
_journal_volume     66
_journal_issue      6
_journal_page_first     o1402
_journal_page_last     o1402
_journal_paper_category     QO
_journal_coeditor_code     KP2259
_publ_contact_author_name     'Dr. Viktor Kettmann'
_publ_contact_author_address
;
      Faculty of Pharmacy
      Comenius University
      Odbojarov 10
      SK-83232 Bratislava
      Slovakia
;
_publ_contact_author_email     kettmann@fpharm.uniba.sk
_publ_contact_author_fax     '0042125262065'
_publ_contact_author_phone     '00421250117254'
_publ_section_title
;\
<i>rac</i>-2-Methyl-3,4,5,6-tetrahydro-2<i>H</i>-2,6-methano-1,3-benzoxazocin-\
4-one
;
loop_
    _publ_author_name
    _publ_author_footnote
    _publ_author_address
    'Kettmann, Viktor' .
;      Faculty of Pharmacy
       Comenius University
       Odbojarov 10
       SK-83232 Bratislava
       Slovakia
;
    'Sv\<etl\'ik, Jan' .
;      Faculty of Pharmacy
       Comenius University
       Odbojarov 10
       SK-83232 Bratislava
       Slovakia
;
    'Veizerov\'a, Lucia' .
;      Faculty of Pharmacy
       Comenius University
       Odbojarov 10
       SK-83232 Bratislava
       Slovakia
;
data_I
_chemical_name_systematic
;
<i>rac</i>-2-Methyl-3,4,5,6-tetrahydro-2<i>H</i>-2,6-methano-1,3-
benzoxazocin-4-one
;
_chemical_name_common     ?
_chemical_formula_moiety     'C12 H13 N O2'
_chemical_formula_sum     'C12 H13 N O2'
_chemical_formula_structural     ?
_chemical_formula_analytical     ?
_chemical_formula_iupac     'C12 H13 N O2'
_chemical_formula_weight     203.23
_chemical_melting_point     530
_symmetry_cell_setting     'triclinic'
_symmetry_space_group_name_H-M     'P -1'
_symmetry_space_group_name_Hall     '-P 1'
loop_
    _symmetry_equiv_pos_as_xyz
    'x, y, z'
    '-x, -y, -z'
_cell_length_a     5.5640(10)
_cell_length_b     9.820(2)
_cell_length_c     10.596(2)
_cell_angle_alpha     108.730(10)
_cell_angle_beta     95.09(2)
_cell_angle_gamma     103.600(10)
_cell_volume     524.37(17)
_cell_formula_units_Z     2
_cell_measurement_reflns_used     20
_cell_measurement_theta_min     7
_cell_measurement_theta_max     18
_cell_measurement_temperature     296(2)
_exptl_crystal_description     'prism'
_exptl_crystal_colour     'colourless'
_exptl_crystal_size_max     0.30
_exptl_crystal_size_mid     0.25
_exptl_crystal_size_min     0.20
_exptl_crystal_density_diffrn     1.287
_exptl_crystal_density_meas     ?
_exptl_crystal_density_method     'not measured'
_exptl_crystal_F_000     216
_exptl_absorpt_coefficient_mu     0.088
_exptl_absorpt_correction_type     'none'
_exptl_absorpt_correction_T_min     ?
_exptl_absorpt_correction_T_max     ?
_diffrn_ambient_temperature     296(2)
_diffrn_radiation_type     MoK\a
_diffrn_radiation_wavelength     0.71073
_diffrn_radiation_source     'fine-focus sealed tube'
_diffrn_radiation_monochromator     graphite
_diffrn_measurement_device_type     'Siemens P4 diffractometer'
_diffrn_measurement_method     \w/2\q
_diffrn_detector_area_resol_mean     ?
_diffrn_reflns_number     3821
_diffrn_reflns_av_R_equivalents     0.0515
_diffrn_reflns_av_sigmaI/netI     0.0591
_diffrn_reflns_theta_min     2.06
_diffrn_reflns_theta_max     30.00
_diffrn_reflns_theta_full     30.00
_diffrn_measured_fraction_theta_max     0.975
_diffrn_measured_fraction_theta_full     0.975
_diffrn_reflns_limit_h_min     -1
_diffrn_reflns_limit_h_max     7
_diffrn_reflns_limit_k_min     -12
_diffrn_reflns_limit_k_max     12
_diffrn_reflns_limit_l_min     -14
_diffrn_reflns_limit_l_max     14
_diffrn_standards_number     3
_diffrn_standards_interval_count     97
_diffrn_standards_interval_time     ?
_diffrn_standards_decay_%     0
_refine_special_details
;
Refinement of <i>F</i>^2^ against ALL reflections. The weighted <i>R</i>-factor
wR and goodness of fit <i>S</i> are based on <i>F</i>^2^, conventional
<i>R</i>-factors <i>R</i> are based on <i>F</i>, with <i>F</i> set to zero for
negative <i>F</i>^2^. The threshold expression of <i>F</i>^2^ >
\s(<i>F</i>^2^) is used only for calculating <i>R</i>-factors(gt) etc. and is
not relevant to the choice of reflections for refinement. <i>R</i>-factors
based on <i>F</i>^2^ are statistically about twice as large as those based on
<i>F</i>, and <i>R</i>- factors based on ALL data will be even larger.
;
_reflns_number_total     2983
_reflns_number_gt     2242
_reflns_threshold_expression     I>2\s(I)
_refine_ls_structure_factor_coef     Fsqd
_refine_ls_matrix_type     full
_refine_ls_R_factor_all     0.0683
_refine_ls_R_factor_gt     0.0489
_refine_ls_wR_factor_gt     0.1318
_refine_ls_wR_factor_ref     0.1450
_refine_ls_goodness_of_fit_ref     1.030
_refine_ls_restrained_S_all     1.030
_refine_ls_number_reflns     2983
_refine_ls_number_parameters     137
_refine_ls_number_restraints     0
_refine_ls_hydrogen_treatment     constr
_refine_ls_weighting_scheme     calc
_refine_ls_weighting_details
         'calc w=1/[\s^2^(Fo^2^)+(0.0608P)^2^+0.0887P] where P=(Fo^2^+2Fc^2^)/3'
_atom_sites_solution_hydrogens     geom
_atom_sites_solution_primary     direct
_atom_sites_solution_secondary     difmap
_refine_ls_shift/su_max     0.001
_refine_ls_shift/su_mean     0.000
_refine_diff_density_max     0.255
_refine_diff_density_min     -0.172
_refine_ls_extinction_method     none
_refine_ls_extinction_coef     ?
loop_
    _atom_type_symbol
    _atom_type_description
    _atom_type_scat_dispersion_real
    _atom_type_scat_dispersion_imag
    _atom_type_scat_source
    C C 0.0033 0.0016
; International Tables for Crystallography (1992).
Vol. C, Tables 4.2.6.8 and 6.1.1.4
;
    H H 0.0000 0.0000
; International Tables for Crystallography (1992).
Vol. C, Tables 4.2.6.8 and 6.1.1.4
;
    N N 0.0061 0.0033
; International Tables for Crystallography (1992).
Vol. C, Tables 4.2.6.8 and 6.1.1.4
;
    O O 0.0106 0.0060
; International Tables for Crystallography (1992).
Vol. C, Tables 4.2.6.8 and 6.1.1.4
;
_computing_data_collection     'XSCANS (Siemens, 1991)'
_computing_cell_refinement     'XSCANS (Siemens, 1991)'
_computing_data_reduction     'XSCANS (Siemens, 1991)'
_computing_structure_solution     'SHELXS97 (Sheldrick, 2008)'
_computing_structure_refinement     'SHELXL97 (Sheldrick, 2008)'
_computing_molecular_graphics     'PLATON (Spek, 2009)'
_computing_publication_material     'SHELXL97 (Sheldrick, 2008)'
loop_
    _atom_site_type_symbol
    _atom_site_label
    _atom_site_fract_x
    _atom_site_fract_y
    _atom_site_fract_z
    _atom_site_U_iso_or_equiv
    _atom_site_adp_type
    _atom_site_calc_flag
    _atom_site_refinement_flags
    _atom_site_occupancy
    _atom_site_disorder_assembly
    _atom_site_disorder_group
    N N1 0.7300(2) 0.47999(13) 0.63412(11) 0.0368(3) Uani d . 1 . .
    H H1 0.6390 0.5366 0.6239 0.044 Uiso calc R 1 . .
    C C2 0.7192(3) 0.36033(16) 0.52401(13) 0.0390(3) Uani d . 1 . .
    C C3 0.8893(3) 0.26336(19) 0.53502(14) 0.0464(3) Uani d . 1 . .
    H H3A 1.0279 0.2843 0.4883 0.056 Uiso calc R 1 . .
    H H3B 0.7957 0.1590 0.4900 0.056 Uiso calc R 1 . .
    C C4 0.9955(3) 0.28856(17) 0.68250(14) 0.0431(3) Uani d . 1 . .
    H H4 1.1317 0.2410 0.6836 0.052 Uiso calc R 1 . .
    C C5 1.0990(2) 0.45662(18) 0.75980(15) 0.0432(3) Uani d . 1 . .
    H H5A 1.1854 0.4750 0.8498 0.052 Uiso calc R 1 . .
    H H5B 1.2176 0.5015 0.7127 0.052 Uiso calc R 1 . .
    C C6 0.8791(2) 0.52435(15) 0.76906(12) 0.0353(3) Uani d . 1 . .
    C C7 0.7943(3) 0.22442(16) 0.75190(13) 0.0391(3) Uani d . 1 . .
    C C8 0.6692(2) 0.31756(14) 0.83327(12) 0.0345(3) Uani d . 1 . .
    C C9 0.4875(3) 0.26224(16) 0.90078(14) 0.0405(3) Uani d . 1 . .
    H H9 0.4077 0.3257 0.9555 0.049 Uiso calc R 1 . .
    C C10 0.4269(3) 0.11180(18) 0.88560(16) 0.0506(4) Uani d . 1 . .
    H H10 0.3057 0.0745 0.9303 0.061 Uiso calc R 1 . .
    C C11 0.5454(4) 0.01657(18) 0.80448(17) 0.0570(4) Uani d . 1 . .
    H H11 0.5035 -0.0843 0.7942 0.068 Uiso calc R 1 . .
    C C12 0.7267(3) 0.07306(18) 0.73887(16) 0.0516(4) Uani d . 1 . .
    H H12 0.8059 0.0088 0.6847 0.062 Uiso calc R 1 . .
    C C13 0.9524(3) 0.69372(17) 0.83480(15) 0.0470(3) Uani d . 1 . .
    H H13A 1.0388 0.7229 0.9260 0.071 Uiso calc R 1 . .
    H H13B 0.8040 0.7276 0.8358 0.071 Uiso calc R 1 . .
    H H13C 1.0608 0.7377 0.7842 0.071 Uiso calc R 1 . .
    O O1 0.72022(17) 0.46921(10) 0.85435(9) 0.0372(2) Uani d . 1 . .
    O O2 0.5800(2) 0.33318(13) 0.41568(10) 0.0537(3) Uani d . 1 . .
loop_
    _atom_site_aniso_label
    _atom_site_aniso_U_11
    _atom_site_aniso_U_22
    _atom_site_aniso_U_33
    _atom_site_aniso_U_12
    _atom_site_aniso_U_13
    _atom_site_aniso_U_23
    N1 0.0382(6) 0.0428(6) 0.0337(5) 0.0192(5) 0.0020(4) 0.0147(4)
    C2 0.0442(7) 0.0449(7) 0.0338(6) 0.0194(6) 0.0061(5) 0.0170(5)
    C3 0.0549(8) 0.0582(9) 0.0383(7) 0.0329(7) 0.0129(6) 0.0197(6)
    C4 0.0413(7) 0.0589(9) 0.0421(7) 0.0304(6) 0.0100(5) 0.0228(6)
    C5 0.0308(6) 0.0599(9) 0.0457(7) 0.0161(6) 0.0043(5) 0.0257(6)
    C6 0.0323(6) 0.0418(7) 0.0331(6) 0.0104(5) 0.0020(5) 0.0160(5)
    C7 0.0433(7) 0.0459(7) 0.0332(6) 0.0208(6) 0.0016(5) 0.0158(5)
    C8 0.0362(6) 0.0375(6) 0.0311(6) 0.0132(5) -0.0004(5) 0.0135(5)
    C9 0.0405(7) 0.0459(7) 0.0373(6) 0.0129(6) 0.0038(5) 0.0178(5)
    C10 0.0515(8) 0.0509(9) 0.0499(8) 0.0075(7) 0.0049(6) 0.0245(7)
    C11 0.0732(11) 0.0395(8) 0.0568(9) 0.0123(7) 0.0033(8) 0.0199(7)
    C12 0.0673(10) 0.0449(8) 0.0459(8) 0.0275(7) 0.0051(7) 0.0135(6)
    C13 0.0503(8) 0.0423(7) 0.0434(7) 0.0061(6) 0.0000(6) 0.0154(6)
    O1 0.0421(5) 0.0377(5) 0.0367(5) 0.0154(4) 0.0102(4) 0.0156(4)
    O2 0.0705(7) 0.0545(6) 0.0361(5) 0.0309(5) -0.0060(5) 0.0104(4)
_geom_special_details
;
All esds (except the esd in the dihedral angle between two l.s. planes) are
estimated using the full covariance matrix. The cell esds are taken into
account individually in the estimation of esds in distances, angles and
torsion angles; correlations between esds in cell parameters are only used
when they are defined by crystal symmetry. An approximate (isotropic)
treatment of cell esds is used for estimating esds involving l.s. planes.
;
loop_
    _geom_bond_atom_site_label_1
    _geom_bond_atom_site_label_2
    _geom_bond_site_symmetry_2
    _geom_bond_distance
    _geom_bond_publ_flag
    N1 C2 . 1.3489(17) ?
    N1 C6 . 1.4634(16) ?
    N1 H1 . 0.8600 ?
    C2 O2 . 1.2399(16) ?
    C2 C3 . 1.5137(19) ?
    C3 C4 . 1.5399(19) ?
    C3 H3A . 0.9700 ?
    C3 H3B . 0.9700 ?
    C4 C7 . 1.518(2) ?
    C4 C5 . 1.526(2) ?
    C4 H4 . 0.9800 ?
    C5 C6 . 1.5203(18) ?
    C5 H5A . 0.9700 ?
    C5 H5B . 0.9700 ?
    C6 O1 . 1.4568(16) ?
    C6 C13 . 1.518(2) ?
    C7 C12 . 1.402(2) ?
    C7 C8 . 1.4011(18) ?
    C8 O1 . 1.3873(16) ?
    C8 C9 . 1.3959(19) ?
    C9 C10 . 1.388(2) ?
    C9 H9 . 0.9300 ?
    C10 C11 . 1.386(2) ?
    C10 H10 . 0.9300 ?
    C11 C12 . 1.385(3) ?
    C11 H11 . 0.9300 ?
    C12 H12 . 0.9300 ?
    C13 H13A . 0.9600 ?
    C13 H13B . 0.9600 ?
    C13 H13C . 0.9600 ?
loop_
    _geom_angle_atom_site_label_1
    _geom_angle_atom_site_label_2
    _geom_angle_atom_site_label_3
    _geom_angle_site_symmetry_1
    _geom_angle_site_symmetry_3
    _geom_angle
    _geom_angle_publ_flag
    C2 N1 C6 . . 127.38(11) ?
    C2 N1 H1 . . 116.3 ?
    C6 N1 H1 . . 116.3 ?
    O2 C2 N1 . . 121.03(12) ?
    O2 C2 C3 . . 120.90(12) ?
    N1 C2 C3 . . 118.03(12) ?
    C2 C3 C4 . . 113.10(11) ?
    C2 C3 H3A . . 109.0 ?
    C4 C3 H3A . . 109.0 ?
    C2 C3 H3B . . 109.0 ?
    C4 C3 H3B . . 109.0 ?
    H3A C3 H3B . . 107.8 ?
    C7 C4 C5 . . 108.71(11) ?
    C7 C4 C3 . . 111.56(12) ?
    C5 C4 C3 . . 108.61(12) ?
    C7 C4 H4 . . 109.3 ?
    C5 C4 H4 . . 109.3 ?
    C3 C4 H4 . . 109.3 ?
    C6 C5 C4 . . 107.95(11) ?
    C6 C5 H5A . . 110.1 ?
    C4 C5 H5A . . 110.1 ?
    C6 C5 H5B . . 110.1 ?
    C4 C5 H5B . . 110.1 ?
    H5A C5 H5B . . 108.4 ?
    O1 C6 N1 . . 108.80(10) ?
    O1 C6 C13 . . 105.03(11) ?
    N1 C6 C13 . . 109.14(11) ?
    O1 C6 C5 . . 109.04(10) ?
    N1 C6 C5 . . 109.98(11) ?
    C13 C6 C5 . . 114.61(12) ?
    C12 C7 C8 . . 117.50(14) ?
    C12 C7 C4 . . 122.47(13) ?
    C8 C7 C4 . . 120.03(12) ?
    O1 C8 C9 . . 115.93(11) ?
    O1 C8 C7 . . 122.84(12) ?
    C9 C8 C7 . . 121.22(13) ?
    C10 C9 C8 . . 119.44(14) ?
    C10 C9 H9 . . 120.3 ?
    C8 C9 H9 . . 120.3 ?
    C11 C10 C9 . . 120.64(15) ?
    C11 C10 H10 . . 119.7 ?
    C9 C10 H10 . . 119.7 ?
    C12 C11 C10 . . 119.36(15) ?
    C12 C11 H11 . . 120.3 ?
    C10 C11 H11 . . 120.3 ?
    C11 C12 C7 . . 121.84(15) ?
    C11 C12 H12 . . 119.1 ?
    C7 C12 H12 . . 119.1 ?
    C6 C13 H13A . . 109.5 ?
    C6 C13 H13B . . 109.5 ?
    H13A C13 H13B . . 109.5 ?
    C6 C13 H13C . . 109.5 ?
    H13A C13 H13C . . 109.5 ?
    H13B C13 H13C . . 109.5 ?
    C8 O1 C6 . . 116.70(10) ?
loop_
    _geom_torsion_atom_site_label_1
    _geom_torsion_atom_site_label_2
    _geom_torsion_atom_site_label_3
    _geom_torsion_atom_site_label_4
    _geom_torsion_site_symmetry_1
    _geom_torsion_site_symmetry_2
    _geom_torsion_site_symmetry_3
    _geom_torsion_site_symmetry_4
    _geom_torsion
    _geom_torsion_publ_flag
    C6 N1 C2 O2 . . . . 178.31(13) ?
    C6 N1 C2 C3 . . . . -3.9(2) ?
    O2 C2 C3 C4 . . . . -165.37(14) ?
    N1 C2 C3 C4 . . . . 16.9(2) ?
    C2 C3 C4 C7 . . . . 71.70(16) ?
    C2 C3 C4 C5 . . . . -48.10(17) ?
    C7 C4 C5 C6 . . . . -54.82(14) ?
    C3 C4 C5 C6 . . . . 66.74(14) ?
    C2 N1 C6 O1 . . . . -97.04(15) ?
    C2 N1 C6 C13 . . . . 148.87(14) ?
    C2 N1 C6 C5 . . . . 22.34(18) ?
    C4 C5 C6 O1 . . . . 66.77(13) ?
    C4 C5 C6 N1 . . . . -52.46(14) ?
    C4 C5 C6 C13 . . . . -175.85(11) ?
    C5 C4 C7 C12 . . . . -156.59(12) ?
    C3 C4 C7 C12 . . . . 83.67(16) ?
    C5 C4 C7 C8 . . . . 23.03(16) ?
    C3 C4 C7 C8 . . . . -96.72(15) ?
    C12 C7 C8 O1 . . . . 179.75(11) ?
    C4 C7 C8 O1 . . . . 0.11(18) ?
    C12 C7 C8 C9 . . . . 1.13(19) ?
    C4 C7 C8 C9 . . . . -178.51(11) ?
    O1 C8 C9 C10 . . . . -179.60(11) ?
    C7 C8 C9 C10 . . . . -0.89(19) ?
    C8 C9 C10 C11 . . . . 0.1(2) ?
    C9 C10 C11 C12 . . . . 0.4(2) ?
    C10 C11 C12 C7 . . . . -0.1(2) ?
    C8 C7 C12 C11 . . . . -0.6(2) ?
    C4 C7 C12 C11 . . . . 178.99(13) ?
    C9 C8 O1 C6 . . . . -170.69(10) ?
    C7 C8 O1 C6 . . . . 10.63(16) ?
    N1 C6 O1 C8 . . . . 76.17(13) ?
    C13 C6 O1 C8 . . . . -167.08(10) ?
    C5 C6 O1 C8 . . . . -43.79(14) ?
loop_
    _geom_hbond_atom_site_label_D
    _geom_hbond_atom_site_label_H
    _geom_hbond_atom_site_label_A
    _geom_hbond_site_symmetry_A
    _geom_hbond_distance_DH
    _geom_hbond_distance_HA
    _geom_hbond_distance_DA
    _geom_hbond_angle_DHA
    N1 H1 O2 2_666 0.86 2.07 2.9274(15) 175.9
