# Supplementary material for: rac-2-Methyl-3,4,5,6-tetra­hydro-2H-2,6-methano-1,3-benzoxazocin-4-one
Source: Acta Crystallogr Sect E Struct Rep Online. 2010 May 22;66(Pt 6):o1402. doi: 10.1107/S1600536810017848 (PMC2979478; doi:10.1107/S1600536810017848)
Supplement: Supplementary file 2 [file e-66-o1402-Isup2.hkl]

# 
# h,k,l, Fc-squared, Fo-squared, sigma(Fo-squared) and status flag 
# 
data_I
_shelx_title ' C:\XSCANS\MAOH in     P-1' 
_shelx_refln_list_code          4 
_shelx_F_calc_maximum       38.95 
_exptl_crystal_F_000       216.00 
_reflns_d_resolution_high  0.7108 
 
loop_ 
 _symmetry_equiv_pos_as_xyz 
 'x, y, z' 
 '-x, -y, -z' 
 
_cell_length_a     5.5640 
_cell_length_b     9.8200 
_cell_length_c    10.5960 
_cell_angle_alpha 108.730 
_cell_angle_beta   95.090 
_cell_angle_gamma 103.600 
 
_shelx_F_squared_multiplier     1.000 
 
loop_ 
 _refln_index_h 
 _refln_index_k 
 _refln_index_l 
 _refln_F_squared_calc 
 _refln_F_squared_meas 
 _refln_F_squared_sigma 
 _refln_observed_status 
   1   0   0       13.57       19.29      1.19 o 
   2   0   0       14.94       16.86      0.73 o 
   3   0   0        7.76        6.77      0.44 o 
   4   0   0       48.60       49.36      2.56 o 
   5   0   0       48.51       47.03      2.05 o 
   6   0   0        5.92        6.14      0.70 o 
   7   0   0        5.58        5.31      0.85 o 
  -7   1   0        2.39        3.41      0.74 o 
  -6   1   0        7.62        7.43      0.74 o 
  -5   1   0       74.37       71.72      2.56 o 
  -4   1   0        0.38        1.28      0.32 o 
  -3   1   0        0.32        0.06      0.25 o 
  -2   1   0      574.04      596.32     10.01 o 
   1   1   0       69.49       82.02      2.73 o 
   2   1   0       66.68       76.26      3.50 o 
   3   1   0      217.62      231.04      6.15 o 
   4   1   0        2.63        3.65      0.45 o 
   5   1   0       26.23       25.15      1.35 o 
   6   1   0        1.21        1.04      0.59 o 
   7   1   0        1.88        4.26      0.71 o 
  -7   2   0       11.57       12.53      1.00 o 
  -6   2   0       62.62       58.95      1.69 o 
  -5   2   0       41.86       43.23      2.08 o 
  -4   2   0        1.00        1.01      0.35 o 
  -3   2   0        0.01       12.11      0.61 o 
  -1   2   0        1.34        2.27      0.19 o 
   0   2   0        2.35        3.21      0.24 o 
   1   2   0      474.34      481.51      7.08 o 
   2   2   0        0.93        0.54      0.24 o 
   3   2   0        0.00        0.06      0.28 o 
   4   2   0        0.14        0.10      0.38 o 
   5   2   0       31.27       31.14      1.50 o 
   6   2   0        6.58        6.95      0.77 o 
   7   2   0        3.20        4.04      0.82 o 
  -7   3   0        2.73        3.59      0.77 o 
  -6   3   0       30.28       29.00      1.28 o 
  -5   3   0        0.37        1.29      0.47 o 
  -4   3   0       10.09       10.38      0.58 o 
  -3   3   0      598.99      670.75     11.06 o 
  -1   3   0      228.76      225.78     22.69 o 
   0   3   0      115.46      118.07      9.70 o 
   1   3   0       90.39       93.77      2.95 o 
   2   3   0       65.98       56.93      3.02 o 
   3   3   0       15.21       15.50      0.72 o 
   4   3   0       17.26       17.12      0.88 o 
   5   3   0       24.55       22.91      1.15 o 
   6   3   0        3.25        2.79      0.78 o 
  -7   4   0        0.88       -0.27      0.70 o 
  -6   4   0       14.07       15.21      0.93 o 
  -5   4   0        2.19        0.79      0.47 o 
  -4   4   0       10.41       11.38      0.59 o 
  -3   4   0      367.34      425.17      8.58 o 
  -2   4   0        8.20        7.18      0.38 o 
  -1   4   0       89.48       94.80      5.28 o 
   0   4   0      957.66     1006.19    101.13 o 
   1   4   0      249.89      263.22      4.89 o 
   2   4   0        4.77        4.66      0.41 o 
   3   4   0        0.65        0.67      0.37 o 
   4   4   0        8.06       10.92      0.72 o 
   5   4   0       31.64       33.87      1.34 o 
   6   4   0        1.42        0.85      0.72 o 
  -7   5   0       10.49       10.37      0.95 o 
  -6   5   0        0.17        0.73      0.53 o 
  -5   5   0        0.07        0.33      0.47 o 
  -4   5   0       13.12       14.67      0.67 o 
  -3   5   0        0.18        0.09      0.31 o 
  -2   5   0       14.84       14.05      0.72 o 
  -1   5   0       56.58       62.50      7.35 o 
   0   5   0      931.88      966.51     53.00 o 
   1   5   0        0.04        0.36      0.20 o 
   2   5   0        1.69        1.16      0.37 o 
   3   5   0      101.35       96.75      3.01 o 
   4   5   0        0.79        1.28      0.54 o 
   5   5   0       13.06       12.68      0.99 o 
   6   5   0        1.16        0.76      0.73 o 
  -7   6   0        7.78        7.89      0.92 o 
  -6   6   0        3.23        3.14      0.57 o 
  -5   6   0        2.10        0.07      0.55 o 
  -4   6   0       14.42       16.30      0.80 o 
  -3   6   0        4.60        4.99      0.45 o 
  -2   6   0       77.84       73.10      3.61 o 
  -1   6   0       65.99       47.33      4.89 o 
   0   6   0       69.74       66.05      7.83 o 
   1   6   0        0.93        1.22      0.25 o 
   2   6   0        3.09        2.24      0.46 o 
   3   6   0       76.93       75.35      2.27 o 
   4   6   0        5.66        5.81      0.78 o 
   5   6   0        0.01       -0.63      0.63 o 
  -7   7   0        9.67       13.53      1.03 o 
  -6   7   0       27.36       22.83      1.15 o 
  -5   7   0        4.45        5.22      0.61 o 
  -4   7   0        0.00        0.09      0.40 o 
  -3   7   0       22.51       22.47      1.06 o 
  -2   7   0     1076.20     1043.57     11.70 o 
  -1   7   0        5.08        5.79      0.35 o 
   0   7   0        8.52        8.66      0.72 o 
   1   7   0       40.07       37.30      1.38 o 
   2   7   0        1.19        0.91      0.46 o 
   3   7   0        6.46        6.36      0.67 o 
   4   7   0        1.79        0.81      0.58 o 
   5   7   0        1.91        1.74      0.77 o 
  -7   8   0        2.14        4.15      0.83 o 
  -6   8   0        1.15        0.75      0.62 o 
  -5   8   0        6.21        6.89      0.70 o 
  -4   8   0        5.44        4.19      0.61 o 
  -3   8   0      296.51      279.65      4.91 o 
  -2   8   0       48.79       46.97      2.13 o 
  -1   8   0       18.60       19.00      1.70 o 
   0   8   0        1.75        2.07      0.36 o 
   1   8   0       59.96       53.12      2.31 o 
   2   8   0       10.86        9.78      0.77 o 
   3   8   0        2.26        2.87      0.63 o 
   4   8   0        0.09       -0.58      0.58 o 
  -6   9   0        0.19        0.35      0.66 o 
  -5   9   0        3.47        3.12      0.71 o 
  -4   9   0       22.39       25.22      1.21 o 
  -3   9   0        3.96        4.56      0.59 o 
  -2   9   0        1.44        2.43      0.49 o 
  -1   9   0       53.24       52.87      2.82 o 
   0   9   0        8.81        6.48      0.46 o 
   1   9   0        0.48        0.37      0.51 o 
   2   9   0        0.76        0.31      0.56 o 
   3   9   0        2.59        2.50      0.76 o 
  -6  10   0        0.19       -0.04      0.67 o 
  -5  10   0       41.93       43.47      1.61 o 
  -4  10   0       36.14       34.91      1.38 o 
  -3  10   0       10.87        9.72      0.79 o 
  -2  10   0        2.13        2.49      0.59 o 
  -1  10   0        5.91        4.48      0.58 o 
   0  10   0        0.01        0.19      0.57 o 
   1  10   0        0.19       -0.02      0.38 o 
   2  10   0        3.00        3.21      0.76 o 
   3  10   0        6.93        6.51      0.96 o 
  -5  11   0       18.70       20.58      1.28 o 
  -4  11   0        0.54        1.28      0.62 o 
  -3  11   0        9.37       11.09      0.83 o 
  -2  11   0        4.41        5.04      0.78 o 
  -1  11   0        0.05       -0.09      0.80 o 
   0  11   0        1.35        0.27      0.44 o 
   1  11   0        0.14       -0.21      0.44 o 
   2  11   0        0.41        0.55      0.68 o 
  -4  12   0        0.63        1.84      0.69 o 
  -3  12   0       21.97       26.06      1.27 o 
  -2  12   0        3.79        3.91      0.88 o 
  -1  12   0        0.03       -0.38      0.45 o 
   0  12   0        0.20        0.40      0.43 o 
  -1 -12   1        1.53        0.77      0.51 o 
   0 -12   1        0.30       -0.01      0.52 o 
   1 -12   1        0.76        0.89      0.42 o 
   2 -12   1       27.68       35.63      1.47 o 
   3 -12   1        4.76        5.36      0.82 o 
   4 -12   1        8.70       10.52      0.96 o 
  -2 -11   1        0.01       -0.67      0.67 o 
  -1 -11   1        0.10        0.18      0.40 o 
   0 -11   1        3.96        2.08      0.70 o 
   1 -11   1        0.69        0.52      0.40 o 
   2 -11   1        7.65        8.30      0.80 o 
   3 -11   1        9.61       11.07      0.87 o 
   4 -11   1        0.32        0.10      0.61 o 
   5 -11   1        2.66        2.32      0.80 o 
  -3 -10   1        5.00        5.31      0.89 o 
  -2 -10   1        0.05        0.87      0.55 o 
  -1 -10   1        4.47        4.80      1.10 o 
   0 -10   1        7.94        9.61      0.55 o 
   1 -10   1        3.50        3.90      0.70 o 
   2 -10   1       14.59       14.83      0.81 o 
   3 -10   1        9.71        8.80      0.78 o 
   4 -10   1        0.08        0.12      0.55 o 
   5 -10   1        4.71        3.82      0.78 o 
   6 -10   1        3.34        2.74      0.76 o 
  -4  -9   1        4.67        5.99      0.88 o 
  -3  -9   1        0.08        0.37      0.51 o 
  -2  -9   1        2.05        2.21      0.58 o 
  -1  -9   1        0.21       -0.08      0.32 o 
   0  -9   1        2.42        3.84      0.40 o 
   1  -9   1       34.65       33.89      2.20 o 
   2  -9   1        2.54        1.70      0.56 o 
   3  -9   1       23.23       22.83      0.99 o 
   4  -9   1        0.46        0.64      0.49 o 
   5  -9   1        2.78        1.86      0.67 o 
   6  -9   1        1.94        1.97      0.75 o 
  -4  -8   1        0.25        0.73      0.62 o 
  -3  -8   1        0.00       -0.24      0.46 o 
  -2  -8   1        6.07        5.41      0.64 o 
  -1  -8   1        6.39        4.64      0.37 o 
   0  -8   1        4.84        4.25      0.48 o 
   1  -8   1       19.83       17.25      1.68 o 
   2  -8   1       20.59       20.89      1.00 o 
   3  -8   1       11.09       12.78      0.77 o 
   4  -8   1       74.87       79.21      2.36 o 
   5  -8   1        1.64        0.96      0.55 o 
   6  -8   1        0.77        0.65      0.62 o 
   7  -8   1        1.05        1.29      0.71 o 
  -5  -7   1        0.37        2.07      0.67 o 
  -4  -7   1        0.05       -0.41      0.57 o 
  -3  -7   1        0.01       -0.16      0.49 o 
  -2  -7   1        1.65        1.76      0.47 o 
  -1  -7   1       25.55       21.60      1.22 o 
   0  -7   1       12.80       11.29      0.98 o 
   1  -7   1        0.03        0.19      0.23 o 
   2  -7   1       68.25       68.80      3.18 o 
   3  -7   1      135.16      139.55      3.96 o 
   4  -7   1        0.78        0.69      0.50 o 
   5  -7   1       19.21       18.02      0.91 o 
   6  -7   1        0.61        0.77      0.56 o 
   7  -7   1        4.12        3.25      0.81 o 
  -5  -6   1        0.03       -0.17      0.61 o 
  -4  -6   1        0.77        0.56      0.53 o 
  -3  -6   1      100.88       98.59      2.79 o 
  -2  -6   1        0.50        1.19      0.41 o 
  -1  -6   1       38.33       37.31      1.20 o 
   0  -6   1        0.01       -0.12      0.20 o 
   1  -6   1       39.34       41.27      1.84 o 
   2  -6   1       18.29       21.88      1.05 o 
   3  -6   1        0.49        0.07      0.34 o 
   4  -6   1        3.71        3.27      0.47 o 
   5  -6   1       21.73       24.13      1.19 o 
   6  -6   1        9.99        7.63      0.81 o 
   7  -6   1        1.29        1.03      0.64 o 
  -6  -5   1        1.43        1.74      0.72 o 
  -5  -5   1        9.12        7.32      0.89 o 
  -4  -5   1       91.40       88.55      2.34 o 
  -3  -5   1        2.86        2.80      0.52 o 
  -2  -5   1       21.53       23.64      1.11 o 
  -1  -5   1        0.28        0.28      0.18 o 
   0  -5   1      569.75      590.66     33.79 o 
   1  -5   1       56.01       57.44      2.10 o 
   2  -5   1      314.62      335.34      7.80 o 
   3  -5   1       19.50       19.10      0.92 o 
   4  -5   1       41.09       40.32      2.03 o 
   5  -5   1        0.00        0.14      0.45 o 
   6  -5   1        0.31       -0.40      0.56 o 
   7  -5   1        0.00        0.10      0.64 o 
  -6  -4   1        4.25        6.37      0.78 o 
  -5  -4   1        3.60        3.57      0.66 o 
  -4  -4   1        3.77        4.63      0.54 o 
  -3  -4   1       20.53       17.86      0.94 o 
  -2  -4   1        2.41        2.62      0.36 o 
  -1  -4   1       38.89       47.36      2.03 o 
   0  -4   1       64.56       60.91      6.52 o 
   1  -4   1      240.84      252.91     23.61 o 
   2  -4   1       20.34       21.47      1.15 o 
   3  -4   1        0.37        0.48      0.28 o 
   4  -4   1       41.08       44.99      1.98 o 
   5  -4   1        2.67        3.20      0.48 o 
   6  -4   1        7.93        7.31      0.76 o 
   7  -4   1        1.73        1.51      0.72 o 
  -6  -3   1       24.93       25.23      1.28 o 
  -5  -3   1        2.90        3.46      0.63 o 
  -4  -3   1        3.41        3.86      0.52 o 
  -3  -3   1       16.71       18.28      0.84 o 
  -2  -3   1      119.11      128.79      4.79 o 
  -1  -3   1        0.24        0.24      0.13 o 
   0  -3   1      387.15      402.79     37.61 o 
   1  -3   1      282.03      293.39     36.83 o 
   2  -3   1        0.34        0.98      0.27 o 
   3  -3   1      361.28      392.35      8.34 o 
   4  -3   1        8.21       11.23      0.58 o 
   5  -3   1       18.72       18.03      0.83 o 
   6  -3   1       25.86       25.78      1.18 o 
   7  -3   1       28.45       26.88      1.32 o 
  -7  -2   1        0.09        0.73      0.65 o 
  -6  -2   1       17.36       16.23      1.03 o 
  -5  -2   1        1.64        3.11      0.48 o 
  -4  -2   1        4.47        5.19      0.48 o 
  -3  -2   1        0.65        1.34      0.32 o 
  -2  -2   1      187.85      195.73      6.04 o 
  -1  -2   1      784.61      776.25      8.20 o 
   0  -2   1        3.38        3.01      0.14 o 
   1  -2   1       12.85       10.76      1.81 o 
   2  -2   1      116.60      139.09      4.92 o 
   3  -2   1       63.41       71.30      3.40 o 
   4  -2   1        9.15        9.43      0.53 o 
   5  -2   1       54.40       57.97      2.28 o 
   6  -2   1       40.87       38.32      1.41 o 
   7  -2   1       12.20       10.33      1.05 o 
  -7  -1   1        2.20        1.94      0.75 o 
  -6  -1   1        0.04        1.02      0.57 o 
  -5  -1   1        2.04        1.56      0.48 o 
  -4  -1   1       27.20       24.64      1.46 o 
  -3  -1   1        4.99        6.64      0.42 o 
  -2  -1   1      259.68      287.60      7.19 o 
   1  -1   1      422.46      405.39     44.61 o 
   2  -1   1       49.69       55.20      2.88 o 
   3  -1   1        3.53        3.43      0.32 o 
   4  -1   1        0.52        0.47      0.34 o 
   5  -1   1       20.82       20.81      1.04 o 
   6  -1   1       48.91       45.67      1.45 o 
   7  -1   1        0.21        0.57      0.66 o 
  -7   0   1        0.55        0.25      0.64 o 
  -6   0   1        0.58        0.98      0.52 o 
  -5   0   1        0.64        1.08      0.44 o 
  -4   0   1       69.21       71.27      3.32 o 
  -3   0   1      351.00      368.08      8.09 o 
  -2   0   1       90.42       91.61      4.01 o 
   0   0   1       18.61       14.95      1.31 o 
   2   0   1       75.21       75.63      3.53 o 
   3   0   1      162.30      155.00      5.36 o 
   4   0   1       31.01       31.81      1.58 o 
   5   0   1        6.44        6.07      0.67 o 
   6   0   1        7.82        8.30      0.82 o 
   7   0   1        5.42        5.78      0.86 o 
  -7   1   1        0.32        0.07      0.65 o 
  -6   1   1        0.63        1.70      0.51 o 
  -5   1   1       20.50       18.93      1.07 o 
  -4   1   1        4.66        3.39      0.39 o 
  -3   1   1      269.66      285.47      7.12 o 
  -2   1   1       10.45       11.49      0.59 o 
  -1   1   1       96.47       88.91      2.85 o 
   1   1   1      580.35      579.31     22.73 o 
   2   1   1       38.50       43.89      2.08 o 
   3   1   1      142.53      155.48      5.01 o 
   4   1   1      105.53      103.48      3.46 o 
   5   1   1        8.03        8.56      0.67 o 
   6   1   1        0.07       -0.54      0.56 o 
   7   1   1        0.83        1.30      0.72 o 
  -7   2   1        1.26        0.95      0.67 o 
  -6   2   1       67.67       67.33      1.81 o 
  -5   2   1       20.24       22.88      0.98 o 
  -4   2   1       26.75       29.43      1.29 o 
  -3   2   1      143.18      150.84      5.37 o 
  -2   2   1       60.52       59.92      3.39 o 
  -1   2   1       41.55       38.59      4.59 o 
   0   2   1      304.66      320.32     22.39 o 
   1   2   1       17.71       17.86      1.10 o 
   2   2   1      159.37      173.69      5.72 o 
   3   2   1        0.54        0.56      0.28 o 
   4   2   1        2.62        2.60      0.48 o 
   5   2   1        6.20        5.44      0.76 o 
   6   2   1        1.15        1.60      0.67 o 
  -7   3   1        1.15        1.41      0.65 o 
  -6   3   1        0.36        1.05      0.57 o 
  -5   3   1       25.26       28.30      1.52 o 
  -4   3   1        6.04        7.18      0.49 o 
  -3   3   1      104.36      134.79      4.98 o 
  -2   3   1      220.66      275.06      7.23 o 
  -1   3   1       16.02       16.55      0.89 o 
   0   3   1        4.69        6.14      0.24 o 
   1   3   1       25.44       25.02      0.82 o 
   2   3   1        0.31        0.63      0.30 o 
   3   3   1        0.37       -0.19      0.34 o 
   4   3   1        0.04        0.31      0.42 o 
   5   3   1        5.14        4.80      0.71 o 
   6   3   1        7.09        6.35      0.94 o 
  -7   4   1        0.00       -0.41      0.62 o 
  -6   4   1        9.37       10.45      0.81 o 
  -5   4   1       16.70       15.58      0.99 o 
  -4   4   1        0.39        0.30      0.35 o 
  -3   4   1       58.43       62.94      2.96 o 
  -2   4   1       39.67       36.48      1.86 o 
  -1   4   1       66.13       75.62      6.43 o 
   0   4   1        5.75        7.80      0.87 o 
   1   4   1      776.51      783.65     12.63 o 
   2   4   1       14.76       12.42      0.58 o 
   3   4   1        2.58        2.52      0.44 o 
   4   4   1       13.14       12.95      0.85 o 
   5   4   1       18.87       20.04      1.13 o 
   6   4   1        9.96       10.48      1.03 o 
  -7   5   1        1.77        1.03      0.70 o 
  -6   5   1        0.71        1.33      0.55 o 
  -5   5   1        6.40        7.01      0.64 o 
  -4   5   1        8.66        8.06      0.56 o 
  -3   5   1       18.53       18.43      0.86 o 
  -2   5   1       32.41       42.63      2.11 o 
  -1   5   1      143.72      147.61     10.14 o 
   0   5   1      200.55      201.83      8.11 o 
   1   5   1       81.82       80.26      2.62 o 
   2   5   1       15.75       14.34      0.70 o 
   3   5   1       18.37       19.03      0.96 o 
   4   5   1       65.27       66.56      1.78 o 
   5   5   1        0.16       -0.21      0.67 o 
  -7   6   1        3.06        3.93      0.75 o 
  -6   6   1        4.60        4.77      0.73 o 
  -5   6   1        0.01        0.51      0.47 o 
  -4   6   1        0.19       -0.35      0.41 o 
  -3   6   1       82.44       85.47      3.26 o 
  -2   6   1       22.63       21.83      1.16 o 
  -1   6   1      207.99      191.73     16.49 o 
   0   6   1       49.11       52.38      6.71 o 
   1   6   1       12.13       10.83      0.43 o 
   2   6   1        6.81        7.34      0.62 o 
   3   6   1        0.01        1.09      0.48 o 
   4   6   1       21.99       20.51      1.09 o 
   5   6   1        1.36        1.62      0.72 o 
  -7   7   1        4.60        3.71      0.91 o 
  -6   7   1        3.71        3.56      0.71 o 
  -5   7   1       21.96       20.70      0.99 o 
  -4   7   1        5.03        4.71      0.59 o 
  -3   7   1      155.95      157.87      4.09 o 
  -2   7   1       86.69       90.31      3.45 o 
  -1   7   1      197.01      176.76     14.08 o 
   0   7   1       33.53       33.15      2.62 o 
   1   7   1        1.87        2.96      0.33 o 
   2   7   1       18.54       18.09      0.98 o 
   3   7   1        0.13        1.09      0.49 o 
   4   7   1        2.68        2.98      0.71 o 
  -7   8   1        0.70        0.88      0.69 o 
  -6   8   1        7.09        6.74      0.78 o 
  -5   8   1       10.60       12.30      0.84 o 
  -4   8   1        6.09        6.38      0.65 o 
  -3   8   1       19.00       17.58      0.96 o 
  -2   8   1      368.95      378.68      5.80 o 
  -1   8   1       39.97       35.48      3.19 o 
   0   8   1       16.73       17.04      0.59 o 
   1   8   1        3.54        4.20      0.42 o 
   2   8   1       17.70       15.64      0.90 o 
   3   8   1        6.87        7.97      0.81 o 
   4   8   1        0.25        0.26      0.63 o 
  -6   9   1        4.37        5.66      0.83 o 
  -5   9   1       14.55       13.71      1.00 o 
  -4   9   1        5.67        4.99      0.69 o 
  -3   9   1        7.47        6.60      0.65 o 
  -2   9   1        0.37        0.97      0.47 o 
  -1   9   1        5.23        3.44      0.42 o 
   0   9   1       14.97       14.23      0.78 o 
   1   9   1        2.02        0.95      0.37 o 
   2   9   1        0.48        0.77      0.59 o 
   3   9   1        2.84        2.91      0.76 o 
  -6  10   1        3.01        3.25      0.78 o 
  -5  10   1        4.28        5.10      0.85 o 
  -4  10   1       44.58       44.97      1.58 o 
  -3  10   1        0.24       -0.12      0.51 o 
  -2  10   1        0.35        0.43      0.51 o 
  -1  10   1        0.55        0.02      0.38 o 
   0  10   1        1.01        1.29      0.55 o 
   1  10   1        0.04       -0.35      0.76 o 
   2  10   1        0.21        0.58      0.58 o 
  -5  11   1        9.31        9.32      1.01 o 
  -4  11   1        6.31        7.34      0.86 o 
  -3  11   1        1.75        1.36      0.66 o 
  -2  11   1        0.60       -0.16      0.60 o 
  -1  11   1       21.19       26.06      1.38 o 
   0  11   1        0.28        0.43      0.43 o 
   1  11   1        2.11        2.94      0.49 o 
  -4  12   1        0.37        0.35      0.68 o 
  -3  12   1        1.92        3.50      0.67 o 
  -2  12   1       12.12       14.63      1.14 o 
  -1  12   1        1.70        1.95      0.53 o 
   0  12   1        0.37        0.96      0.45 o 
  -1 -12   2        6.00        6.14      1.05 o 
   0 -12   2        0.07        0.32      0.40 o 
   1 -12   2        0.01        0.30      0.79 o 
   2 -12   2        1.67        2.28      0.63 o 
   3 -12   2        5.76        7.33      0.84 o 
   4 -12   2        4.43        3.63      0.80 o 
  -2 -11   2        0.95        1.58      0.63 o 
  -1 -11   2        0.66        1.28      0.44 o 
   0 -11   2        3.31        3.62      0.46 o 
   1 -11   2        5.65        6.20      0.48 o 
   2 -11   2        7.36        7.92      0.84 o 
   3 -11   2       10.01       10.74      0.81 o 
   4 -11   2        0.99       -0.36      0.69 o 
   5 -11   2        0.74        0.86      0.68 o 
  -3 -10   2        1.28        1.83      0.68 o 
  -2 -10   2        0.86        0.23      0.62 o 
  -1 -10   2        0.12       -0.32      0.36 o 
   0 -10   2       37.46       38.26      3.00 o 
   1 -10   2       21.24       17.95      1.54 o 
   2 -10   2        0.07       -0.16      0.46 o 
   3 -10   2        1.12        0.26      0.54 o 
   4 -10   2        7.57        6.48      0.76 o 
   5 -10   2        6.12        7.61      0.82 o 
   6 -10   2        0.63        0.52      0.75 o 
  -4  -9   2        0.26        1.34      0.62 o 
  -3  -9   2        0.69        0.81      0.54 o 
  -2  -9   2        2.81        2.52      0.59 o 
  -1  -9   2       23.70       22.07      2.07 o 
   0  -9   2       22.34       16.69      2.15 o 
   1  -9   2       67.67       59.28      5.67 o 
   2  -9   2       13.10       14.01      0.73 o 
   3  -9   2       12.11       12.75      0.74 o 
   4  -9   2       30.12       31.17      1.36 o 
   5  -9   2        1.13        0.84      0.61 o 
   6  -9   2       10.42       11.72      0.98 o 
  -4  -8   2        1.05        1.56      0.60 o 
  -3  -8   2        0.01        0.35      0.44 o 
  -2  -8   2        0.06       -0.45      0.45 o 
  -1  -8   2        0.98        1.01      0.33 o 
   0  -8   2       82.27       71.87      4.52 o 
   1  -8   2       54.52       53.02      6.11 o 
   2  -8   2       12.87       12.25      0.77 o 
   3  -8   2      245.66      247.05      4.80 o 
   4  -8   2        3.24        3.19      0.59 o 
   5  -8   2        0.01       -0.40      0.48 o 
   6  -8   2       12.39       14.89      1.04 o 
   7  -8   2        2.02        1.83      0.82 o 
  -5  -7   2        1.47        1.05      0.71 o 
  -4  -7   2        1.32        1.43      0.53 o 
  -3  -7   2        8.89        8.29      0.71 o 
  -2  -7   2       19.95       18.92      0.93 o 
  -1  -7   2       27.70       29.53      1.02 o 
   0  -7   2        6.37        7.62      0.35 o 
   1  -7   2        4.23        3.17      0.28 o 
   2  -7   2       29.61       26.98      1.42 o 
   3  -7   2       71.66       68.28      2.88 o 
   4  -7   2        2.37        5.08      0.61 o 
   5  -7   2        2.92        1.87      0.53 o 
   6  -7   2        1.07        0.43      0.63 o 
   7  -7   2        0.82        1.62      0.71 o 
  -5  -6   2        0.93        0.75      0.62 o 
  -4  -6   2        2.67        1.89      0.58 o 
  -3  -6   2        1.33        1.65      0.57 o 
  -2  -6   2      316.83      306.31      5.99 o 
  -1  -6   2       71.48       71.04      3.59 o 
   0  -6   2        2.12        3.55      0.61 o 
   1  -6   2      241.76      230.47     30.41 o 
   2  -6   2       22.56       23.04      0.92 o 
   3  -6   2        1.30        1.49      0.36 o 
   4  -6   2        5.25        2.80      0.47 o 
   5  -6   2        0.51        0.33      0.52 o 
   6  -6   2        0.49       -0.61      0.61 o 
   7  -6   2        9.58        9.67      1.00 o 
  -6  -5   2        2.30        1.93      0.78 o 
  -5  -5   2        1.56        1.88      0.57 o 
  -4  -5   2       25.95       24.69      1.32 o 
  -3  -5   2      155.04      160.34      4.01 o 
  -2  -5   2       23.67       26.48      1.47 o 
  -1  -5   2        3.90        3.12      0.51 o 
   0  -5   2       70.29       69.70      7.65 o 
   1  -5   2      398.04      411.56     58.36 o 
   2  -5   2      200.96      238.05      6.66 o 
   3  -5   2        1.89        2.10      0.36 o 
   4  -5   2        5.70        5.51      0.50 o 
   5  -5   2       11.68       12.16      0.76 o 
   6  -5   2        5.05        3.87      0.71 o 
   7  -5   2       37.26       36.66      1.52 o 
  -6  -4   2        2.12        3.08      0.70 o 
  -5  -4   2        5.63        7.09      0.67 o 
  -4  -4   2        0.20        0.88      0.44 o 
  -3  -4   2        3.71        2.06      0.44 o 
  -2  -4   2        0.45        1.12      0.29 o 
  -1  -4   2      201.54      217.90      9.55 o 
   0  -4   2      674.79      739.67     50.29 o 
   1  -4   2      614.75      617.07    101.43 o 
   2  -4   2       98.34      125.84      4.87 o 
   3  -4   2       59.96       66.96      3.13 o 
   4  -4   2       48.12       54.47      2.70 o 
   5  -4   2        7.67        6.50      0.66 o 
   6  -4   2        0.96        0.92      0.57 o 
   7  -4   2        3.62        3.85      0.84 o 
  -6  -3   2        0.07        0.55      0.55 o 
  -5  -3   2       18.01       17.77      0.96 o 
  -4  -3   2       10.59       10.54      0.65 o 
  -3  -3   2        0.00        0.26      0.29 o 
  -2  -3   2      186.21      185.90      5.87 o 
  -1  -3   2       15.55       11.84      0.44 o 
   0  -3   2        5.44        7.28      0.74 o 
   1  -3   2      327.47      322.30     38.60 o 
   2  -3   2       27.33       32.59      1.49 o 
   3  -3   2      442.11      438.49      8.69 o 
   4  -3   2        3.17        4.36      0.44 o 
   5  -3   2       59.20       53.92      2.14 o 
   6  -3   2       12.69       10.73      0.85 o 
   7  -3   2        2.49        2.82      0.75 o 
  -7  -2   2        0.57        0.64      0.67 o 
  -6  -2   2        9.30        8.85      0.80 o 
  -5  -2   2       10.21       10.95      0.74 o 
  -4  -2   2        0.13        0.52      0.32 o 
  -3  -2   2       30.60       34.73      1.72 o 
  -2  -2   2       58.71       73.76      3.65 o 
  -1  -2   2     1025.44     1037.78     12.39 o 
   1  -2   2      356.14      339.80     62.39 o 
   2  -2   2      114.84      124.91      4.79 o 
   3  -2   2       92.66       95.02      4.15 o 
   4  -2   2       22.72       19.94      1.00 o 
   5  -2   2       96.22       88.81      2.73 o 
   6  -2   2       20.73       20.00      1.06 o 
   7  -2   2       11.67       11.08      1.00 o 
  -7  -1   2        1.18        1.16      0.64 o 
  -6  -1   2        6.96        6.10      0.75 o 
  -5  -1   2        0.50        0.82      0.38 o 
  -4  -1   2        4.85        5.60      0.46 o 
  -3  -1   2       64.20       70.49      3.33 o 
  -2  -1   2      192.43      214.19      6.44 o 
   0  -1   2       76.52       99.14     10.52 o 
   2  -1   2      113.22      117.96      4.72 o 
   3  -1   2        0.55        0.17      0.29 o 
   4  -1   2       44.27       41.94      2.19 o 
   5  -1   2        4.71        3.73      0.61 o 
   6  -1   2        1.12        1.59      0.63 o 
   7  -1   2        6.88        8.26      0.94 o 
  -7   0   2        2.21        2.95      0.67 o 
  -6   0   2        0.43       -0.53      0.53 o 
  -5   0   2        0.64        0.70      0.44 o 
  -4   0   2        4.07        4.18      0.48 o 
  -3   0   2       12.11       10.77      0.61 o 
  -2   0   2        1.41        2.92      0.24 o 
  -1   0   2      240.91      230.59     11.17 o 
   1   0   2      568.37      587.85     51.71 o 
   2   0   2       84.49      100.37      4.34 o 
   3   0   2        5.74        6.64      0.43 o 
   4   0   2       10.28       10.34      0.61 o 
   5   0   2        3.95        2.95      0.59 o 
   6   0   2        1.28        1.78      0.59 o 
   7   0   2        0.54        0.42      0.75 o 
  -7   1   2        0.02        0.03      0.59 o 
  -6   1   2        6.88        5.74      0.72 o 
  -5   1   2       19.65       16.64      0.94 o 
  -4   1   2      146.45      152.40      4.66 o 
  -3   1   2      319.62      342.09      7.82 o 
  -2   1   2        3.75        4.57      0.34 o 
  -1   1   2      795.11      824.01     27.29 o 
   0   1   2      147.74      153.62      3.03 o 
   1   1   2       54.31       64.06      3.16 o 
   2   1   2        7.14        8.97      0.40 o 
   3   1   2       21.36       22.92      1.25 o 
   4   1   2       16.44       15.80      0.70 o 
   5   1   2       10.38       10.11      0.82 o 
   6   1   2        2.11        1.97      0.69 o 
   7   1   2        1.89        1.67      0.77 o 
  -7   2   2        3.16        2.94      0.76 o 
  -6   2   2        1.48        2.00      0.59 o 
  -5   2   2      181.38      183.89      4.21 o 
  -4   2   2       64.13       67.63      3.13 o 
  -3   2   2       77.53       78.40      3.88 o 
  -2   2   2       75.58       77.24      3.46 o 
  -1   2   2      735.48      739.03     36.55 o 
   0   2   2      619.68      617.42     31.37 o 
   1   2   2       11.37       13.97      0.49 o 
   2   2   2        2.72        4.61      0.37 o 
   3   2   2       14.01       13.52      0.62 o 
   4   2   2       31.43       33.79      1.60 o 
   5   2   2       20.76       23.69      1.08 o 
   6   2   2       11.95       10.96      1.00 o 
  -7   3   2        8.38        9.38      0.91 o 
  -6   3   2       24.41       20.86      1.11 o 
  -5   3   2        1.91        3.60      0.56 o 
  -4   3   2       31.23       29.75      1.48 o 
  -3   3   2       70.30       72.02      2.92 o 
  -2   3   2      375.94      427.66      9.05 o 
  -1   3   2      401.18      424.34     26.98 o 
   0   3   2      476.68      495.47     25.98 o 
   1   3   2       14.40       15.26      0.62 o 
   2   3   2       36.48       40.17      2.01 o 
   3   3   2       27.33       27.50      1.49 o 
   4   3   2       10.48       10.80      0.71 o 
   5   3   2        4.52        4.53      0.72 o 
   6   3   2        9.08        9.25      1.03 o 
  -7   4   2        7.41        8.45      0.96 o 
  -6   4   2        3.44        4.29      0.68 o 
  -5   4   2        6.57        7.54      0.66 o 
  -4   4   2       14.01       14.76      0.86 o 
  -3   4   2        3.48        1.37      0.37 o 
  -2   4   2       19.98       14.72      0.72 o 
  -1   4   2      160.37      174.83      8.55 o 
   0   4   2      213.97      219.61      9.39 o 
   1   4   2      249.50      248.03      4.60 o 
   2   4   2        8.91       10.04      0.56 o 
   3   4   2        9.59        8.98      0.67 o 
   4   4   2       10.02       10.09      0.76 o 
   5   4   2        0.37        0.86      0.67 o 
   6   4   2        6.01        7.89      0.92 o 
  -7   5   2        3.87        3.20      0.80 o 
  -6   5   2        4.57        5.34      0.69 o 
  -5   5   2        1.21        1.02      0.51 o 
  -4   5   2        0.01        0.04      0.39 o 
  -3   5   2       21.18       19.76      0.96 o 
  -2   5   2      221.00      223.18      6.00 o 
  -1   5   2       78.96       72.38      2.51 o 
   0   5   2        5.14        6.59      0.31 o 
   1   5   2        2.72        1.44      0.33 o 
   2   5   2       19.25       16.76      0.95 o 
   3   5   2       42.74       39.49      1.73 o 
   4   5   2       33.30       29.70      1.33 o 
   5   5   2       26.43       26.42      1.44 o 
  -7   6   2        0.04        0.04      0.65 o 
  -6   6   2        2.02        0.54      0.59 o 
  -5   6   2       31.06       27.95      1.34 o 
  -4   6   2        3.22        3.27      0.48 o 
  -3   6   2      223.63      207.76      5.00 o 
  -2   6   2       13.34       14.25      0.73 o 
  -1   6   2      170.96      154.02     10.20 o 
   0   6   2        5.84        3.98      0.33 o 
   1   6   2        0.93       -0.08      0.28 o 
   2   6   2        7.32        8.04      0.63 o 
   3   6   2       26.47       25.85      1.18 o 
   4   6   2        4.89        5.75      0.79 o 
   5   6   2        2.06        1.97      0.77 o 
  -7   7   2        0.02       -0.75      0.75 o 
  -6   7   2        2.57        2.14      0.66 o 
  -5   7   2        1.24        0.47      0.57 o 
  -4   7   2        0.01       -0.26      0.47 o 
  -3   7   2       49.34       46.03      2.21 o 
  -2   7   2      141.41      137.43      3.76 o 
  -1   7   2        0.01       -0.29      0.29 o 
   0   7   2        6.14        6.47      0.41 o 
   1   7   2        0.99        0.18      0.32 o 
   2   7   2        5.57        5.79      0.66 o 
   3   7   2        5.85        6.32      0.75 o 
   4   7   2        5.29        5.31      0.80 o 
  -7   8   2        2.79        3.26      0.84 o 
  -6   8   2        1.84        3.20      0.76 o 
  -5   8   2       39.77       42.12      1.41 o 
  -4   8   2        0.38        0.84      0.46 o 
  -3   8   2        6.52        6.46      0.62 o 
  -2   8   2        0.26        1.40      0.44 o 
  -1   8   2       11.27       13.54      1.38 o 
   0   8   2        0.23       -0.02      0.30 o 
   1   8   2       13.77       11.16      0.54 o 
   2   8   2        5.52        7.94      0.71 o 
   3   8   2        1.24        1.57      0.65 o 
   4   8   2        1.43        1.06      0.76 o 
  -6   9   2        5.45        6.25      0.83 o 
  -5   9   2       12.81       14.12      1.02 o 
  -4   9   2        3.28        3.19      0.63 o 
  -3   9   2        6.78        6.23      0.71 o 
  -2   9   2        0.27        0.18      0.48 o 
  -1   9   2        3.51        2.49      0.37 o 
   0   9   2        0.09        0.28      0.36 o 
   1   9   2        0.15        0.52      0.42 o 
   2   9   2       12.65       12.69      1.01 o 
   3   9   2        0.33       -0.27      0.63 o 
  -6  10   2        1.54        2.28      0.75 o 
  -5  10   2        1.77        1.44      0.69 o 
  -4  10   2        2.05        2.15      0.72 o 
  -3  10   2        6.47        9.25      0.75 o 
  -2  10   2        8.82       10.32      0.83 o 
  -1  10   2        0.38        0.57      0.44 o 
   0  10   2        0.07       -0.39      0.89 o 
   1  10   2        3.13        3.53      0.47 o 
   2  10   2        3.04        4.31      0.84 o 
  -5  11   2        0.10        0.55      0.70 o 
  -4  11   2        3.68        4.89      0.75 o 
  -3  11   2        1.73        2.49      0.69 o 
  -2  11   2       10.51       12.72      0.96 o 
  -1  11   2        2.34        3.48      0.68 o 
   0  11   2        0.30        0.34      0.45 o 
   1  11   2        0.00        1.09      0.64 o 
  -3  12   2        2.18        3.22      0.74 o 
  -2  12   2        4.61        6.13      0.82 o 
  -1  12   2        1.38        1.62      0.52 o 
  -1 -12   3        0.03       -0.44      0.44 o 
   0 -12   3        0.00       -0.23      0.42 o 
   1 -12   3        6.02        6.82      0.86 o 
   2 -12   3        1.35        2.35      0.62 o 
   3 -12   3        2.72        2.94      0.69 o 
   4 -12   3        0.05        0.71      0.60 o 
  -2 -11   3       12.92       15.18      1.07 o 
  -1 -11   3        6.55        8.98      1.18 o 
   0 -11   3       10.89       12.78      1.64 o 
   1 -11   3        1.49        1.03      0.35 o 
   2 -11   3        0.57       -0.51      0.51 o 
   3 -11   3        0.45        0.53      0.50 o 
   4 -11   3        0.76        0.58      0.57 o 
   5 -11   3        5.35        4.95      0.83 o 
  -3 -10   3        6.03        6.52      0.88 o 
  -2 -10   3        3.58        3.35      0.67 o 
  -1 -10   3        1.55        1.76      0.40 o 
   0 -10   3       30.60       27.12      0.92 o 
   1 -10   3        2.59        1.84      0.35 o 
   2 -10   3        5.29        4.87      0.63 o 
   3 -10   3        1.88        1.65      0.55 o 
   4 -10   3        7.47        7.05      0.72 o 
   5 -10   3        5.73        7.69      0.78 o 
   6 -10   3        1.89        1.97      0.83 o 
  -4  -9   3        0.05        0.30      0.61 o 
  -3  -9   3        2.36        3.09      0.63 o 
  -2  -9   3        7.67        8.38      0.73 o 
  -1  -9   3        4.35        4.52      0.55 o 
   0  -9   3       95.12       83.87      5.51 o 
   1  -9   3       38.84       33.35      4.93 o 
   2  -9   3        1.56        0.11      0.47 o 
   3  -9   3        3.70        3.62      0.58 o 
   4  -9   3       78.62       69.59      2.00 o 
   5  -9   3       42.42       45.21      1.45 o 
   6  -9   3        0.00        0.04      0.65 o 
  -4  -8   3        5.20        4.44      0.82 o 
  -3  -8   3        0.87        0.54      0.52 o 
  -2  -8   3       13.36       13.01      0.76 o 
  -1  -8   3       24.72       21.74      2.52 o 
   0  -8   3        1.80        1.46      0.30 o 
   1  -8   3        0.84        1.17      0.28 o 
   2  -8   3        0.25        1.04      0.39 o 
   3  -8   3      208.29      201.54      4.22 o 
   4  -8   3       19.67       20.19      1.06 o 
   5  -8   3        9.10        7.52      0.79 o 
   6  -8   3        2.20        1.72      0.75 o 
   7  -8   3        0.19        0.46      0.70 o 
  -5  -7   3        0.04       -0.66      0.66 o 
  -4  -7   3        0.19       -0.55      0.55 o 
  -3  -7   3        2.09        1.89      0.50 o 
  -2  -7   3      194.91      184.35      4.22 o 
  -1  -7   3        8.80        7.89      0.54 o 
   0  -7   3        7.56        8.39      1.10 o 
   1  -7   3       41.93       38.16      2.14 o 
   2  -7   3       10.72        9.84      0.55 o 
   3  -7   3       12.54        9.43      0.62 o 
   4  -7   3        0.12       -0.42      0.45 o 
   5  -7   3        3.78        1.85      0.59 o 
   6  -7   3        0.11        0.06      0.59 o 
   7  -7   3       14.89       15.59      1.20 o 
  -5  -6   3        0.12        0.67      0.51 o 
  -4  -6   3        3.02        2.64      0.57 o 
  -3  -6   3      173.22      170.35      3.73 o 
  -2  -6   3       21.46       20.88      1.08 o 
  -1  -6   3        1.35        1.92      0.60 o 
   0  -6   3       26.60       29.92      3.41 o 
   1  -6   3       53.82       60.83     13.19 o 
   2  -6   3        0.51        0.36      0.28 o 
   3  -6   3       39.94       35.78      1.91 o 
   4  -6   3        6.91        5.89      0.55 o 
   5  -6   3        3.05        3.33      0.56 o 
   6  -6   3        5.41        5.72      0.77 o 
   7  -6   3        1.01        1.65      0.69 o 
  -6  -5   3        2.78        2.61      0.74 o 
  -5  -5   3        0.67        0.40      0.56 o 
  -4  -5   3        5.76        5.68      0.60 o 
  -3  -5   3       21.30       20.47      1.25 o 
  -2  -5   3       51.07       51.02      2.39 o 
  -1  -5   3       75.56       60.83      2.24 o 
   0  -5   3        3.18        5.89      0.27 o 
   1  -5   3       54.75       46.49      5.68 o 
   2  -5   3        0.10       -0.27      0.27 o 
   3  -5   3        0.19        0.93      0.32 o 
   4  -5   3       24.10       24.31      1.41 o 
   5  -5   3        0.80        0.52      0.47 o 
   6  -5   3        1.36        1.99      0.60 o 
   7  -5   3        7.59        6.08      0.94 o 
  -6  -4   3        0.51        0.62      0.60 o 
  -5  -4   3       26.29       27.82      1.14 o 
  -4  -4   3       22.29       20.88      0.95 o 
  -3  -4   3       70.44       70.56      3.08 o 
  -2  -4   3       61.06       50.60      2.53 o 
  -1  -4   3        5.83        6.71      0.66 o 
   0  -4   3       29.04       29.26      2.42 o 
   1  -4   3      100.11       95.96     17.24 o 
   2  -4   3       23.41       27.07      1.30 o 
   3  -4   3       70.32       74.77      3.47 o 
   4  -4   3       16.81       15.58      0.81 o 
   5  -4   3        3.10        4.36      0.56 o 
   6  -4   3        1.28        1.07      0.59 o 
   7  -4   3       27.98       25.23      1.38 o 
  -7  -3   3        0.66        1.26      0.69 o 
  -6  -3   3        0.00        0.26      0.52 o 
  -5  -3   3       32.60       32.05      1.49 o 
  -4  -3   3       10.66       10.01      0.69 o 
  -3  -3   3        4.19        2.63      0.39 o 
  -2  -3   3      310.52      340.32      7.87 o 
  -1  -3   3        0.78        0.80      0.15 o 
   0  -3   3      166.02      179.73      6.42 o 
   1  -3   3      140.71      129.61     16.33 o 
   2  -3   3       52.49       55.54      2.60 o 
   3  -3   3       50.86       49.54      2.50 o 
   4  -3   3        0.45        0.27      0.37 o 
   5  -3   3       11.42       12.08      0.79 o 
   6  -3   3        0.00        0.45      0.56 o 
   7  -3   3        0.12        0.44      0.71 o 
  -7  -2   3        0.83        1.13      0.73 o 
  -6  -2   3        0.01       -0.52      0.52 o 
  -5  -2   3        2.36        1.14      0.53 o 
  -4  -2   3        8.62        7.89      0.54 o 
  -3  -2   3       40.41       50.84      2.55 o 
  -2  -2   3     1166.14     1245.81     15.39 o 
  -1  -2   3     1063.75     1146.07     46.40 o 
   0  -2   3        4.45        4.72      0.57 o 
   1  -2   3       68.30       70.76     12.05 o 
   2  -2   3       32.91       44.48      2.46 o 
   3  -2   3       95.02       92.40      4.06 o 
   4  -2   3        9.31        9.43      0.58 o 
   5  -2   3       57.60       58.14      2.10 o 
   6  -2   3        1.71        1.10      0.63 o 
   7  -2   3        4.42        4.59      0.79 o 
  -7  -1   3        0.54        0.47      0.65 o 
  -6  -1   3        8.61        8.32      0.79 o 
  -5  -1   3        0.09       -0.09      0.46 o 
  -4  -1   3       43.50       44.44      2.09 o 
  -3  -1   3      311.07      341.08      7.67 o 
  -2  -1   3       71.43       86.04      3.97 o 
  -1  -1   3      281.99      299.25      4.72 o 
   0  -1   3      140.64      153.19     11.80 o 
   2  -1   3      527.46      557.47     10.14 o 
   3  -1   3       18.73       21.43      0.89 o 
   4  -1   3       17.61       18.84      0.82 o 
   5  -1   3        5.92        6.76      0.66 o 
   6  -1   3       12.63       13.12      0.91 o 
   7  -1   3        0.97        1.33      0.71 o 
  -7   0   3        1.80        2.18      0.72 o 
  -6   0   3        0.00        0.17      0.52 o 
  -5   0   3       29.65       31.65      1.64 o 
  -4   0   3      187.83      185.95      4.91 o 
  -3   0   3       45.44       43.06      2.18 o 
  -2   0   3      163.08      166.32      5.86 o 
  -1   0   3        1.16        1.14      0.24 o 
   1   0   3      227.90      246.79     19.50 o 
   2   0   3       92.63       87.26      4.15 o 
   3   0   3       49.45       57.23      2.82 o 
   4   0   3       58.46       56.87      2.56 o 
   5   0   3       36.29       33.11      1.50 o 
   6   0   3        1.18        1.27      0.63 o 
   7   0   3        1.94        2.01      0.76 o 
  -7   1   3        0.57        0.65      0.67 o 
  -6   1   3        0.00       -0.08      0.52 o 
  -5   1   3      283.92      286.01      4.92 o 
  -4   1   3        3.07        1.94      0.51 o 
  -3   1   3       30.96       30.53      1.57 o 
  -2   1   3       31.52       33.20      1.85 o 
  -1   1   3        6.98        6.59      0.59 o 
   0   1   3        8.75        6.31      0.46 o 
   1   1   3      125.34      136.68      3.54 o 
   2   1   3       19.97       19.57      1.06 o 
   3   1   3        0.00        0.03      0.29 o 
   4   1   3        0.03       -0.36      0.42 o 
   5   1   3        0.27        0.50      0.54 o 
   6   1   3        2.23        2.34      0.70 o 
  -7   2   3        2.27        1.64      0.78 o 
  -6   2   3        4.10        4.18      0.67 o 
  -5   2   3       19.07       20.37      0.94 o 
  -4   2   3      117.72      114.13      4.04 o 
  -3   2   3        0.04        0.63      0.27 o 
  -2   2   3      214.11      239.31      6.80 o 
  -1   2   3       42.67       47.22      1.87 o 
   0   2   3       31.08       32.74      1.90 o 
   1   2   3        1.56        2.79      0.41 o 
   2   2   3        6.42        5.14      0.44 o 
   3   2   3        0.51        0.05      0.38 o 
   4   2   3        2.53        3.79      0.51 o 
   5   2   3        4.11        3.16      0.72 o 
   6   2   3        6.80        7.52      0.85 o 
  -7   3   3       13.99       15.21      1.07 o 
  -6   3   3        3.43        4.61      0.61 o 
  -5   3   3       54.35       60.02      2.30 o 
  -4   3   3        3.60        3.63      0.46 o 
  -3   3   3       49.72       50.95      2.58 o 
  -2   3   3        3.62        3.99      0.34 o 
  -1   3   3        1.28        0.53      0.16 o 
   0   3   3       69.11       79.30      2.55 o 
   1   3   3       88.80       83.21      2.71 o 
   2   3   3       59.32       60.64      2.96 o 
   3   3   3        2.62        2.98      0.48 o 
   4   3   3        2.31        2.48      0.55 o 
   5   3   3       18.69       20.49      1.14 o 
   6   3   3        1.31        1.48      0.71 o 
  -7   4   3        9.91       11.40      0.97 o 
  -6   4   3        3.30        2.60      0.63 o 
  -5   4   3        0.44        0.64      0.47 o 
  -4   4   3       12.81        9.47      0.64 o 
  -3   4   3       17.49       17.10      0.79 o 
  -2   4   3       86.92       81.56      3.98 o 
  -1   4   3       83.94       90.50      9.24 o 
   0   4   3       54.09       46.86      2.25 o 
   1   4   3        0.57        0.63      0.32 o 
   2   4   3       13.37       14.78      0.75 o 
   3   4   3        0.03        0.21      0.44 o 
   4   4   3        0.15       -0.38      0.52 o 
   5   4   3        3.65        3.63      0.80 o 
  -7   5   3        1.66        1.99      0.79 o 
  -6   5   3        0.95        1.37      0.57 o 
  -5   5   3       19.31       16.23      0.92 o 
  -4   5   3       62.47       59.15      2.47 o 
  -3   5   3       37.20       30.78      1.36 o 
  -2   5   3        5.82        5.45      0.47 o 
  -1   5   3       27.23       27.89      0.92 o 
   0   5   3       40.31       38.72      2.74 o 
   1   5   3        0.39        0.52      0.26 o 
   2   5   3       12.54       12.63      0.74 o 
   3   5   3       16.00       15.48      0.88 o 
   4   5   3        0.24        1.05      0.52 o 
   5   5   3        2.90        3.54      0.81 o 
  -7   6   3        0.06        0.29      0.70 o 
  -6   6   3        0.11        0.22      0.59 o 
  -5   6   3       32.16       26.41      1.32 o 
  -4   6   3        2.32        1.99      0.50 o 
  -3   6   3       49.79       48.54      2.36 o 
  -2   6   3       24.68       21.66      1.03 o 
  -1   6   3       49.19       41.90      2.29 o 
   0   6   3      102.28       96.59      2.43 o 
   1   6   3        0.17        0.10      0.28 o 
   2   6   3        1.66        2.01      0.48 o 
   3   6   3        2.41        1.73      0.57 o 
   4   6   3        0.35        0.27      0.66 o 
  -7   7   3        8.51        9.01      1.06 o 
  -6   7   3        5.12        5.05      0.84 o 
  -5   7   3        0.50        0.46      0.52 o 
  -4   7   3        5.47        4.29      0.63 o 
  -3   7   3       10.42        9.42      0.69 o 
  -2   7   3      148.57      146.55      3.64 o 
  -1   7   3      104.84      102.42      5.17 o 
   0   7   3       19.28       21.38      0.83 o 
   1   7   3        0.66        0.60      0.53 o 
   2   7   3        7.40        9.25      0.73 o 
   3   7   3        3.05        3.83      0.71 o 
   4   7   3        0.41        1.02      0.64 o 
  -6   8   3        0.65        1.13      0.69 o 
  -5   8   3        2.70        4.10      0.68 o 
  -4   8   3        3.56        3.33      0.58 o 
  -3   8   3        0.35       -0.47      0.47 o 
  -2   8   3        0.00        0.40      0.46 o 
  -1   8   3        1.28        1.07      0.32 o 
   0   8   3        0.11        0.06      0.34 o 
   1   8   3        0.26        0.17      0.58 o 
   2   8   3        0.03        1.13      0.52 o 
   3   8   3        1.17        2.32      0.64 o 
  -6   9   3        8.99       10.14      1.02 o 
  -5   9   3        3.85        3.28      0.78 o 
  -4   9   3       16.92       15.55      1.03 o 
  -3   9   3       10.49       12.38      0.85 o 
  -2   9   3        0.01       -0.21      0.47 o 
  -1   9   3        0.95        0.55      0.73 o 
   0   9   3        1.42        0.64      0.37 o 
   1   9   3        0.91        0.52      0.41 o 
   2   9   3        3.52        4.10      0.81 o 
  -5  10   3        0.41        1.24      0.69 o 
  -4  10   3        0.06        0.99      0.60 o 
  -3  10   3        4.30        3.66      0.75 o 
  -2  10   3        8.58       10.81      0.85 o 
  -1  10   3        0.52        0.88      0.47 o 
   0  10   3        7.86        8.39      0.62 o 
   1  10   3        0.45        0.97      0.46 o 
  -4  11   3        1.61        1.78      0.71 o 
  -3  11   3        1.95        1.87      0.64 o 
  -2  11   3        1.53        0.76      0.69 o 
  -1  11   3        1.22        1.83      0.49 o 
   0  11   3        1.31        1.86      0.53 o 
  -1 -12   4        9.70       10.81      0.69 o 
   0 -12   4        1.03       -0.01      0.47 o 
   1 -12   4        4.65        2.81      0.47 o 
   2 -12   4        3.85        5.17      0.71 o 
   3 -12   4        0.05        0.33      0.55 o 
   4 -12   4        0.38        0.04      0.74 o 
  -2 -11   4        0.65        1.01      0.65 o 
  -1 -11   4       23.44       25.15      2.79 o 
   0 -11   4        3.04        1.33      0.42 o 
   1 -11   4        1.12        1.42      0.36 o 
   2 -11   4        0.57       -0.54      0.54 o 
   3 -11   4        8.93        8.22      0.76 o 
   4 -11   4        0.08        0.10      0.54 o 
   5 -11   4        1.06        0.87      0.66 o 
  -3 -10   4        4.79        6.01      0.83 o 
  -2 -10   4        6.39        7.15      0.76 o 
  -1 -10   4        0.01        0.05      0.34 o 
   0 -10   4        2.13        2.53      0.41 o 
   1 -10   4       32.71       28.41      2.31 o 
   2 -10   4        3.30        3.94      0.61 o 
   3 -10   4        7.04        7.08      0.67 o 
   4 -10   4        6.78        6.80      0.75 o 
   5 -10   4        0.17        1.30      0.60 o 
   6 -10   4       26.09       28.19      1.39 o 
  -4  -9   4        0.30       -0.37      0.60 o 
  -3  -9   4        0.23        0.09      0.53 o 
  -2  -9   4        0.00        0.00      0.46 o 
  -1  -9   4        0.71        0.84      0.31 o 
   0  -9   4       11.41       11.41      0.76 o 
   1  -9   4       83.77       74.37      7.41 o 
   2  -9   4        0.24        0.29      0.45 o 
   3  -9   4       31.36       30.12      1.42 o 
   4  -9   4       92.08       90.19      2.08 o 
   5  -9   4        5.16        4.22      0.76 o 
   6  -9   4        3.46        1.53      0.76 o 
  -4  -8   4        1.63        0.67      0.68 o 
  -3  -8   4        0.33        0.05      0.51 o 
  -2  -8   4        4.05        4.78      0.57 o 
  -1  -8   4        7.57        7.01      0.55 o 
   0  -8   4        0.11       -0.26      0.28 o 
   1  -8   4       15.04       14.80      1.65 o 
   2  -8   4        0.37        0.24      0.40 o 
   3  -8   4       18.27       13.71      0.76 o 
   4  -8   4      214.51      205.46      3.51 o 
   5  -8   4        4.24        3.80      0.70 o 
   6  -8   4        0.14        0.20      0.65 o 
   7  -8   4        0.21        1.23      0.73 o 
  -5  -7   4        4.35        5.56      0.88 o 
  -4  -7   4        0.00       -0.45      0.50 o 
  -3  -7   4        4.44        4.12      0.61 o 
  -2  -7   4        1.63        1.67      0.50 o 
  -1  -7   4      303.85      295.65     17.88 o 
   0  -7   4       14.04       14.45      1.84 o 
   1  -7   4       89.18       83.54      6.35 o 
   2  -7   4        7.23        8.01      0.54 o 
   3  -7   4       55.28       51.67      2.39 o 
   4  -7   4        0.51        1.46      0.47 o 
   5  -7   4        0.03       -0.22      0.50 o 
   6  -7   4       13.06       12.20      0.96 o 
   7  -7   4        6.49        6.30      0.96 o 
  -5  -6   4        0.51        1.47      0.61 o 
  -4  -6   4        3.38        3.54      0.61 o 
  -3  -6   4       49.31       48.37      2.15 o 
  -2  -6   4      222.06      209.92      5.10 o 
  -1  -6   4       99.88       98.57      6.04 o 
   0  -6   4        5.44        5.82      1.04 o 
   1  -6   4      181.27      179.47     24.47 o 
   2  -6   4      185.68      210.52      5.62 o 
   3  -6   4        0.02        0.07      0.34 o 
   4  -6   4        6.18        5.54      0.57 o 
   5  -6   4        0.45        0.48      0.49 o 
   6  -6   4       35.92       36.08      1.39 o 
   7  -6   4       15.88       15.68      1.20 o 
  -6  -5   4        0.26        0.81      0.62 o 
  -5  -5   4        0.02       -0.53      0.53 o 
  -4  -5   4        2.17        2.76      0.54 o 
  -3  -5   4        8.90        8.89      0.62 o 
  -2  -5   4        0.01        0.10      0.33 o 
  -1  -5   4      104.01      103.38     10.15 o 
   0  -5   4      349.83      372.68     42.77 o 
   1  -5   4       98.17      104.46     13.89 o 
   2  -5   4        1.24        0.58      0.33 o 
   3  -5   4        7.58        6.50      0.50 o 
   4  -5   4       14.33       14.66      0.76 o 
   5  -5   4       43.29       38.21      1.64 o 
   6  -5   4       47.11       45.70      1.53 o 
   7  -5   4        5.58        5.80      0.88 o 
  -6  -4   4        2.53        2.67      0.71 o 
  -5  -4   4        8.38        7.18      0.77 o 
  -4  -4   4       25.85       22.77      1.06 o 
  -3  -4   4      119.55      111.29      3.86 o 
  -2  -4   4       27.58       27.10      1.49 o 
  -1  -4   4       98.14      100.29      3.10 o 
   0  -4   4      158.78      152.81     18.87 o 
   1  -4   4        5.64        6.03      1.41 o 
   2  -4   4        2.20        2.73      0.32 o 
   3  -4   4        2.80        2.63      0.39 o 
   4  -4   4      600.18      586.65      7.73 o 
   5  -4   4        5.81        3.92      0.68 o 
   6  -4   4        9.32       10.15      0.84 o 
   7  -4   4        0.02       -0.69      0.69 o 
  -7  -3   4        1.90        1.94      0.73 o 
  -6  -3   4        0.02       -0.45      0.58 o 
  -5  -3   4        0.78        1.25      0.57 o 
  -4  -3   4       40.31       33.98      1.62 o 
  -3  -3   4       25.87       21.11      1.05 o 
  -2  -3   4      312.77      304.85      7.43 o 
  -1  -3   4      323.20      344.51     24.17 o 
   0  -3   4       66.77       61.58      6.31 o 
   1  -3   4        4.68        6.24      0.43 o 
   2  -3   4       49.26       55.80      2.70 o 
   3  -3   4       72.54       66.79      3.15 o 
   4  -3   4      377.48      361.87      6.07 o 
   5  -3   4        0.76        1.16      0.48 o 
   6  -3   4        0.59        1.22      0.54 o 
   7  -3   4        8.53        8.13      0.94 o 
  -7  -2   4        1.76        1.63      0.74 o 
  -6  -2   4        0.84        1.44      0.54 o 
  -5  -2   4        0.21        0.58      0.44 o 
  -4  -2   4        9.01        7.87      0.61 o 
  -3  -2   4        5.74        4.50      0.41 o 
  -2  -2   4     1079.73     1140.24     14.82 o 
  -1  -2   4      401.70      417.16     24.38 o 
   0  -2   4        0.18        0.43      0.13 o 
   1  -2   4      279.82      294.10     32.56 o 
   2  -2   4      905.89     1026.81     13.46 o 
   3  -2   4       70.04       68.78      3.34 o 
   4  -2   4       54.70       48.48      2.35 o 
   5  -2   4        1.01        1.47      0.51 o 
   6  -2   4        1.99        2.08      0.64 o 
   7  -2   4        0.24        1.54      0.65 o 
  -7  -1   4        0.28        0.11      0.62 o 
  -6  -1   4        0.13       -0.54      0.54 o 
  -5  -1   4        4.32        4.14      0.59 o 
  -4  -1   4       54.57       59.15      2.63 o 
  -3  -1   4        0.04       -0.23      0.31 o 
  -2  -1   4      465.80      489.34      9.80 o 
  -1  -1   4       54.06       56.33      1.86 o 
   0  -1   4        4.16        4.85      0.50 o 
   1  -1   4      649.60      682.49     78.54 o 
   2  -1   4     1517.44     1694.61     17.14 o 
   3  -1   4      218.45      222.90      5.63 o 
   4  -1   4        3.44        2.35      0.52 o 
   5  -1   4       18.21       18.89      0.99 o 
   6  -1   4        0.07       -0.60      0.60 o 
  -7   0   4        2.72        3.41      0.78 o 
  -6   0   4        1.37        0.20      0.61 o 
  -5   0   4        2.57        2.83      0.56 o 
  -4   0   4      135.61      128.19      4.02 o 
  -3   0   4      100.93       86.42      3.86 o 
  -2   0   4       49.28       59.33      2.74 o 
  -1   0   4       97.64      102.27      8.44 o 
   0   0   4       21.98       22.66      0.73 o 
   1   0   4     1266.00     1284.39    104.55 o 
   2   0   4        5.43        4.57      0.41 o 
   3   0   4       31.15       31.43      1.72 o 
   4   0   4        1.64        1.36      0.44 o 
   5   0   4        1.15        1.04      0.54 o 
   6   0   4        5.61        5.04      0.81 o 
  -7   1   4        0.61        0.94      0.67 o 
  -6   1   4        0.05       -0.58      0.58 o 
  -5   1   4        0.75        0.67      0.54 o 
  -4   1   4      487.08      463.82      7.61 o 
  -3   1   4       10.13       13.86      0.59 o 
  -2   1   4        1.64        1.66      0.28 o 
  -1   1   4      175.76      175.08      4.10 o 
   0   1   4      470.84      498.77     15.60 o 
   1   1   4       45.54       47.38      4.85 o 
   2   1   4        3.82        3.67      0.37 o 
   3   1   4       54.63       50.58      2.37 o 
   4   1   4       19.16       17.66      0.86 o 
   5   1   4       35.96       35.99      1.32 o 
   6   1   4        1.31        1.71      0.73 o 
  -7   2   4        0.15        0.03      0.67 o 
  -6   2   4        9.62        9.62      0.79 o 
  -5   2   4       61.23       59.92      2.24 o 
  -4   2   4        0.02        0.59      0.40 o 
  -3   2   4       16.70       16.58      0.85 o 
  -2   2   4      286.45      303.66      7.61 o 
  -1   2   4      129.48      133.24      3.58 o 
   0   2   4        8.06        8.29      0.29 o 
   1   2   4       43.14       44.51      2.46 o 
   2   2   4        8.66        9.32      0.52 o 
   3   2   4        1.75        2.48      0.45 o 
   4   2   4       60.42       59.25      1.91 o 
   5   2   4        8.94        8.10      0.91 o 
   6   2   4        0.05        0.00      0.68 o 
  -7   3   4        0.00       -0.59      0.70 o 
  -6   3   4       16.94       19.61      1.05 o 
  -5   3   4       12.77       12.04      0.81 o 
  -4   3   4        1.69        1.80      0.49 o 
  -3   3   4       33.17       30.86      1.67 o 
  -2   3   4       40.55       35.66      1.84 o 
  -1   3   4        6.34        7.27      0.43 o 
   0   3   4        9.49        7.46      0.31 o 
   1   3   4       64.85       56.45      2.00 o 
   2   3   4      279.05      281.09      5.86 o 
   3   3   4        1.67        1.54      0.50 o 
   4   3   4       10.38       10.48      0.82 o 
   5   3   4        0.03       -0.69      0.69 o 
  -7   4   4        5.81        5.90      0.85 o 
  -6   4   4       20.09       19.41      1.08 o 
  -5   4   4       10.08       11.24      0.76 o 
  -4   4   4       93.20       93.86      3.09 o 
  -3   4   4       55.28       50.46      2.23 o 
  -2   4   4       73.88       72.83      3.52 o 
  -1   4   4       22.37       20.86      0.69 o 
   0   4   4       32.23       27.37      0.89 o 
   1   4   4      168.72      161.23      3.25 o 
   2   4   4      125.26      129.91      3.51 o 
   3   4   4        0.00        0.30      0.47 o 
   4   4   4        1.66        3.33      0.57 o 
   5   4   4       18.31       19.67      1.27 o 
  -7   5   4        1.42        1.53      0.79 o 
  -6   5   4        0.50       -0.64      0.64 o 
  -5   5   4        0.08       -0.03      0.55 o 
  -4   5   4      251.50      232.94      4.38 o 
  -3   5   4        4.19        2.72      0.48 o 
  -2   5   4        0.65        0.90      0.35 o 
  -1   5   4        2.40        2.07      0.71 o 
   0   5   4       51.05       50.00      1.80 o 
   1   5   4       51.70       51.31      1.63 o 
   2   5   4       25.34       24.74      1.15 o 
   3   5   4        3.10        3.67      0.56 o 
   4   5   4        1.00        1.58      0.62 o 
   5   5   4        0.03        0.77      0.73 o 
  -7   6   4        1.43        1.93      0.78 o 
  -6   6   4        8.92        9.79      0.89 o 
  -5   6   4        9.96        7.90      0.78 o 
  -4   6   4      117.58      108.04      2.69 o 
  -3   6   4       27.13       24.48      1.36 o 
  -2   6   4        0.04        0.51      0.43 o 
  -1   6   4      149.96      132.22      2.65 o 
   0   6   4       60.78       51.23      1.68 o 
   1   6   4       35.50       35.84      1.18 o 
   2   6   4        1.01        1.57      0.51 o 
   3   6   4       21.35       24.33      1.14 o 
   4   6   4        1.25        0.87      0.65 o 
  -7   7   4        0.43        0.12      0.81 o 
  -6   7   4       32.62       33.60      1.48 o 
  -5   7   4        3.13        1.64      0.61 o 
  -4   7   4        3.89        2.66      0.61 o 
  -3   7   4        7.00        6.94      0.66 o 
  -2   7   4       16.18       14.88      0.87 o 
  -1   7   4      105.26       94.51      1.85 o 
   0   7   4       11.60       13.51      1.03 o 
   1   7   4        7.68        9.02      0.52 o 
   2   7   4        2.21        2.85      0.61 o 
   3   7   4        0.86        0.94      0.70 o 
  -6   8   4       47.81       48.48      1.84 o 
  -5   8   4        0.36        0.92      0.63 o 
  -4   8   4        0.52        0.24      0.53 o 
  -3   8   4        0.23        0.27      0.45 o 
  -2   8   4        2.75        2.73      0.55 o 
  -1   8   4        0.51       -0.04      0.38 o 
   0   8   4        0.00       -0.21      0.34 o 
   1   8   4       19.28       21.06      0.75 o 
   2   8   4        0.02        0.00      0.62 o 
   3   8   4        6.32        6.46      0.90 o 
  -6   9   4        0.05        1.54      0.79 o 
  -5   9   4        3.55        3.77      0.80 o 
  -4   9   4        0.29       -0.66      0.66 o 
  -3   9   4        4.58        3.93      0.68 o 
  -2   9   4        0.43        0.94      0.56 o 
  -1   9   4        4.08        4.29      0.80 o 
   0   9   4        4.39        4.57      0.51 o 
   1   9   4        1.67        2.10      0.59 o 
   2   9   4        4.29        6.59      0.87 o 
  -5  10   4        0.00       -0.31      0.70 o 
  -4  10   4        0.17        1.30      0.55 o 
  -3  10   4        2.15        2.94      0.70 o 
  -2  10   4        0.44        0.00      0.62 o 
  -1  10   4        3.95        5.29      0.51 o 
   0  10   4        3.21        3.68      0.55 o 
   1  10   4        0.85        1.64      0.55 o 
  -4  11   4        1.84        2.92      0.69 o 
  -3  11   4        0.15       -0.23      0.61 o 
  -2  11   4        0.47       -0.04      0.74 o 
  -1  11   4       17.18       16.92      0.88 o 
  -1 -12   5        0.00        0.01      0.42 o 
   0 -12   5        0.91        0.77      0.41 o 
   1 -12   5        0.78        1.42      0.78 o 
   2 -12   5        2.72        2.55      0.61 o 
   3 -12   5        3.36        3.46      0.72 o 
   4 -12   5        1.85        4.33      0.68 o 
  -2 -11   5       14.61       18.56      1.17 o 
  -1 -11   5        1.36        1.58      0.56 o 
   0 -11   5        1.71        1.35      0.39 o 
   1 -11   5        0.62        0.00      0.39 o 
   2 -11   5        0.07       -0.06      0.49 o 
   3 -11   5        0.14       -0.27      0.51 o 
   4 -11   5        2.90        4.15      0.72 o 
   5 -11   5        6.43        7.28      0.84 o 
  -3 -10   5        2.79        2.29      0.78 o 
  -2 -10   5        0.01       -0.19      0.49 o 
  -1 -10   5        0.97        1.36      0.57 o 
   0 -10   5        0.01       -0.32      0.34 o 
   1 -10   5       38.35       33.67      3.50 o 
   2 -10   5        8.47        9.21      0.69 o 
   3 -10   5       15.73       14.66      0.86 o 
   4 -10   5        0.43       -0.06      0.63 o 
   5 -10   5       21.11       22.21      1.17 o 
   6 -10   5        2.14        2.34      0.79 o 
  -4  -9   5        0.19       -0.07      0.64 o 
  -3  -9   5        0.31        1.23      0.49 o 
  -2  -9   5        0.48        0.77      0.48 o 
  -1  -9   5        4.15        3.67      1.05 o 
   0  -9   5       66.00       58.64      4.07 o 
   1  -9   5        4.10        3.88      0.86 o 
   2  -9   5        1.26        1.32      0.44 o 
   3  -9   5       16.56       17.71      0.87 o 
   4  -9   5       86.57       85.67      1.95 o 
   5  -9   5       17.87       16.05      1.04 o 
   6  -9   5       17.31       18.78      1.17 o 
  -4  -8   5        2.39        2.45      0.66 o 
  -3  -8   5        3.27        2.66      0.55 o 
  -2  -8   5        5.67        5.97      0.61 o 
  -1  -8   5       43.41       44.29      2.34 o 
   0  -8   5       76.49       71.76      7.18 o 
   1  -8   5        2.11        2.28      0.39 o 
   2  -8   5       15.15       15.16      0.73 o 
   3  -8   5       25.15       27.37      1.36 o 
   4  -8   5        0.10       -0.23      0.55 o 
   5  -8   5       48.41       50.16      1.57 o 
   6  -8   5       10.46       11.37      0.99 o 
  -5  -7   5        5.80        6.96      0.91 o 
  -4  -7   5        0.80        0.98      0.59 o 
  -3  -7   5        0.00        0.96      0.42 o 
  -2  -7   5      182.68      175.72      3.99 o 
  -1  -7   5       43.02       37.42      2.74 o 
   0  -7   5       70.00       69.20      8.08 o 
   1  -7   5        1.59        1.35      0.27 o 
   2  -7   5       52.69       57.73      2.77 o 
   3  -7   5        1.36        1.82      0.42 o 
   4  -7   5        4.50        3.87      0.55 o 
   5  -7   5       16.81       17.92      0.97 o 
   6  -7   5        0.02        0.77      0.65 o 
  -5  -6   5        4.56        5.22      0.82 o 
  -4  -6   5        9.42        8.90      0.79 o 
  -3  -6   5        0.06        0.89      0.43 o 
  -2  -6   5      419.44      383.98      6.64 o 
  -1  -6   5      174.04      161.13     15.70 o 
   0  -6   5        5.59        3.66      0.40 o 
   1  -6   5      107.27      106.76     13.62 o 
   2  -6   5       86.84       90.42      3.66 o 
   3  -6   5      137.34      136.94      3.89 o 
   4  -6   5       32.01       31.49      1.50 o 
   5  -6   5        3.86        4.67      0.62 o 
   6  -6   5        5.63        5.68      0.78 o 
   7  -6   5        1.75        2.74      0.71 o 
  -6  -5   5        0.45        0.99      0.65 o 
  -5  -5   5        9.80       10.06      0.89 o 
  -4  -5   5       62.59       56.51      1.92 o 
  -3  -5   5       31.98       33.94      1.54 o 
  -2  -5   5        1.17        2.40      0.36 o 
  -1  -5   5       11.09       11.10      0.42 o 
   0  -5   5        0.26        0.50      0.18 o 
   1  -5   5      111.56       97.90     11.15 o 
   2  -5   5       42.22       49.35      2.57 o 
   3  -5   5      203.37      195.09      5.00 o 
   4  -5   5       23.14       22.80      1.03 o 
   5  -5   5        9.83        9.95      0.78 o 
   6  -5   5        0.13        0.62      0.56 o 
   7  -5   5        0.39        0.19      0.74 o 
  -6  -4   5        0.12       -0.35      0.65 o 
  -5  -4   5        4.86        4.20      0.73 o 
  -4  -4   5       81.81       71.64      2.42 o 
  -3  -4   5       70.83       69.19      2.94 o 
  -2  -4   5       22.36       23.75      1.14 o 
  -1  -4   5       62.93       59.19      2.06 o 
   0  -4   5        1.74        2.13      0.31 o 
   1  -4   5        5.40        6.55      1.16 o 
   2  -4   5        1.07        0.58      0.30 o 
   3  -4   5      227.28      216.09      5.30 o 
   4  -4   5        9.82        9.35      0.68 o 
   5  -4   5       58.38       53.52      1.74 o 
   6  -4   5        2.53        1.93      0.70 o 
   7  -4   5        0.85       -0.79      0.79 o 
  -6  -3   5        4.39        3.43      0.71 o 
  -5  -3   5       27.96       25.60      1.23 o 
  -4  -3   5        0.10        0.54      0.40 o 
  -3  -3   5      121.50      127.87      4.10 o 
  -2  -3   5        0.27       -0.18      0.28 o 
  -1  -3   5       85.71      101.39      3.84 o 
   0  -3   5      141.75      147.84      9.16 o 
   1  -3   5      269.03      277.30     34.49 o 
   2  -3   5       26.42       21.83      0.95 o 
   3  -3   5        1.35        0.88      0.41 o 
   4  -3   5       35.31       37.09      1.77 o 
   5  -3   5        0.05       -0.03      0.48 o 
   6  -3   5        0.55        0.79      0.57 o 
   7  -3   5        1.37        0.67      0.76 o 
  -7  -2   5        1.28        0.65      0.71 o 
  -6  -2   5        0.03       -0.28      0.58 o 
  -5  -2   5       11.75       12.63      0.83 o 
  -4  -2   5        0.13       -0.04      0.39 o 
  -3  -2   5        1.96        1.85      0.36 o 
  -2  -2   5      223.13      242.90      6.79 o 
  -1  -2   5       27.33       33.61      1.27 o 
   0  -2   5       52.97       56.16      5.09 o 
   1  -2   5      341.43      350.01     39.75 o 
   2  -2   5      199.96      213.88      5.96 o 
   3  -2   5      187.99      184.37      4.94 o 
   4  -2   5        0.44       -0.24      0.44 o 
   5  -2   5        3.92        3.45      0.63 o 
   6  -2   5        0.89        1.29      0.63 o 
  -7  -1   5        0.72        0.63      0.73 o 
  -6  -1   5        2.75        3.17      0.70 o 
  -5  -1   5       27.25       27.06      1.38 o 
  -4  -1   5       13.15       13.74      0.71 o 
  -3  -1   5       14.86       13.76      0.74 o 
  -2  -1   5       95.60       94.25      4.24 o 
  -1  -1   5       56.11       55.80      2.95 o 
   0  -1   5      203.22      208.61     10.56 o 
   1  -1   5      816.82      809.04     88.05 o 
   2  -1   5      430.06      482.86      8.88 o 
   3  -1   5       15.14       15.27      0.73 o 
   4  -1   5        6.95        5.20      0.60 o 
   5  -1   5        6.96        5.41      0.70 o 
   6  -1   5       14.61       15.95      1.03 o 
  -7   0   5        1.58        1.16      0.74 o 
  -6   0   5        1.47        1.53      0.59 o 
  -5   0   5        8.79        8.20      0.69 o 
  -4   0   5      164.10      155.98      4.29 o 
  -3   0   5        0.02       -0.27      0.33 o 
  -2   0   5      102.26      107.30      4.51 o 
  -1   0   5      107.61      104.18      3.16 o 
   0   0   5        0.18        0.41      0.38 o 
   1   0   5        1.30        1.36      0.65 o 
   2   0   5       62.81       73.49      3.48 o 
   3   0   5        0.56        1.10      0.40 o 
   4   0   5        0.82        1.01      0.49 o 
   5   0   5        2.80        2.55      0.66 o 
   6   0   5        1.72        3.55      0.68 o 
  -7   1   5        7.25        9.19      0.93 o 
  -6   1   5        2.95        2.98      0.67 o 
  -5   1   5        9.99       10.29      0.72 o 
  -4   1   5      161.83      152.86      4.17 o 
  -3   1   5      225.09      224.09      5.78 o 
  -2   1   5        0.21        0.03      0.27 o 
  -1   1   5      558.10      565.51      7.31 o 
   0   1   5        8.76       11.91      0.46 o 
   1   1   5       26.91       27.00      1.27 o 
   2   1   5       14.64       16.68      0.72 o 
   3   1   5        7.59        6.49      0.55 o 
   4   1   5        7.44        6.85      0.70 o 
   5   1   5        5.97        5.61      0.78 o 
   6   1   5        0.00       -0.38      0.66 o 
  -7   2   5       10.58       11.60      1.06 o 
  -6   2   5       24.61       24.42      1.16 o 
  -5   2   5       35.53       35.73      1.69 o 
  -4   2   5        5.41        6.78      0.58 o 
  -3   2   5       25.59       23.98      1.17 o 
  -2   2   5       24.90       30.08      1.32 o 
  -1   2   5      163.08      174.58      3.96 o 
   0   2   5      206.02      212.53      4.42 o 
   1   2   5       33.64       29.39      1.89 o 
   2   2   5       15.51       15.26      0.77 o 
   3   2   5       37.36       40.22      1.79 o 
   4   2   5        5.50        5.06      0.68 o 
   5   2   5        0.41        0.24      0.60 o 
  -7   3   5        7.31        8.28      0.91 o 
  -6   3   5       11.69       12.68      0.93 o 
  -5   3   5       21.22       22.22      1.24 o 
  -4   3   5       15.04       14.06      0.75 o 
  -3   3   5       72.31       69.34      3.25 o 
  -2   3   5       42.35       47.51      2.32 o 
  -1   3   5       31.15       33.06      1.17 o 
   0   3   5        4.03        4.06      0.30 o 
   1   3   5      137.79      130.11      5.81 o 
   2   3   5       19.30       22.21      1.03 o 
   3   3   5       79.79       86.46      2.25 o 
   4   3   5       10.83        9.68      0.83 o 
   5   3   5        0.05       -0.68      0.68 o 
  -7   4   5        9.07        8.96      1.08 o 
  -6   4   5        3.53        2.97      0.77 o 
  -5   4   5       56.48       59.06      1.84 o 
  -4   4   5        1.56        1.75      0.48 o 
  -3   4   5       14.34       17.25      0.86 o 
  -2   4   5        0.04        0.30      0.35 o 
  -1   4   5       18.42       15.65      0.54 o 
   0   4   5       19.28       20.44      0.75 o 
   1   4   5       32.49       30.04      1.06 o 
   2   4   5      116.76      119.87      3.02 o 
   3   4   5        0.55        0.68      0.51 o 
   4   4   5        3.62        3.30      0.73 o 
   5   4   5        0.00        0.24      0.68 o 
  -7   5   5        2.53        1.78      0.83 o 
  -6   5   5        3.34        3.94      0.77 o 
  -5   5   5       10.51       11.05      0.79 o 
  -4   5   5        0.03        0.57      0.55 o 
  -3   5   5       10.81        7.68      0.62 o 
  -2   5   5       18.77       18.97      0.92 o 
  -1   5   5       32.14       29.57      0.97 o 
   0   5   5        1.87        2.25      0.34 o 
   1   5   5       44.56       44.04      1.38 o 
   2   5   5       24.69       24.58      1.18 o 
   3   5   5        5.71        5.73      0.72 o 
   4   5   5        3.67        3.16      0.75 o 
  -7   6   5        8.17        9.77      1.06 o 
  -6   6   5        0.31        1.12      0.64 o 
  -5   6   5        4.65        2.66      0.67 o 
  -4   6   5        9.92        8.88      0.74 o 
  -3   6   5        0.04        0.82      0.41 o 
  -2   6   5       22.47       21.33      1.09 o 
  -1   6   5      133.19      127.02      2.34 o 
   0   6   5      179.44      164.94      3.37 o 
   1   6   5        0.86        1.27      0.37 o 
   2   6   5        1.81        0.38      0.59 o 
   3   6   5        0.21        1.38      0.56 o 
   4   6   5        3.34        4.36      0.75 o 
  -6   7   5        1.70        1.91      0.76 o 
  -5   7   5        0.16       -0.13      0.54 o 
  -4   7   5        1.39        0.62      0.39 o 
  -3   7   5        1.47        0.52      0.53 o 
  -2   7   5       12.99       10.59      0.81 o 
  -1   7   5        7.29        6.50      0.50 o 
   0   7   5       33.20       31.49      1.80 o 
   1   7   5       10.88       11.69      0.79 o 
   2   7   5        2.36        2.33      0.68 o 
   3   7   5        0.57        0.37      0.67 o 
  -6   8   5        0.17       -0.31      0.84 o 
  -5   8   5        5.34        6.01      0.86 o 
  -4   8   5        0.01       -0.16      0.55 o 
  -3   8   5       22.33       22.32      1.06 o 
  -2   8   5        2.56        2.21      0.62 o 
  -1   8   5        3.83        2.52      0.43 o 
   0   8   5        0.06        1.00      0.35 o 
   1   8   5        0.67        0.74      0.58 o 
   2   8   5        0.38       -0.26      0.71 o 
  -5   9   5        0.08        1.86      0.68 o 
  -4   9   5        4.79        4.60      0.79 o 
  -3   9   5        4.41        5.59      0.73 o 
  -2   9   5       16.11       15.28      1.03 o 
  -1   9   5        1.15        1.78      0.41 o 
   0   9   5        0.02       -0.36      0.42 o 
   1   9   5        1.33        1.41      0.50 o 
  -4  10   5        1.66        2.04      0.73 o 
  -3  10   5        3.54        4.23      0.81 o 
  -2  10   5        0.71        1.14      0.65 o 
  -1  10   5        1.41        2.03      0.52 o 
   0  10   5        2.00        2.12      0.55 o 
  -1 -12   6        0.21        0.29      0.67 o 
   0 -12   6        0.28        0.15      0.42 o 
   1 -12   6        0.00        0.06      0.80 o 
   2 -12   6        2.35        1.04      0.65 o 
   3 -12   6        0.06       -0.47      0.62 o 
   4 -12   6        0.37        2.35      0.61 o 
  -2 -11   6        4.98        6.41      0.78 o 
  -1 -11   6        1.41        1.96      0.41 o 
   0 -11   6        0.79        1.49      0.63 o 
   1 -11   6        0.09       -0.12      0.46 o 
   2 -11   6        2.25        1.92      0.62 o 
   3 -11   6        2.21        0.77      0.63 o 
   4 -11   6        7.02        8.40      0.88 o 
   5 -11   6       16.23       12.74      1.13 o 
  -3 -10   6        0.91        1.06      0.63 o 
  -2 -10   6        0.25        0.70      0.57 o 
  -1 -10   6        0.51        1.11      0.35 o 
   0 -10   6        0.17        0.25      0.46 o 
   1 -10   6        0.08        0.29      0.34 o 
   2 -10   6       41.82       42.89      1.54 o 
   3 -10   6        4.68        5.34      0.63 o 
   4 -10   6        5.61        4.90      0.74 o 
   5 -10   6        7.70        8.95      0.97 o 
   6 -10   6        1.72        2.25      0.75 o 
  -4  -9   6        0.00        0.45      0.61 o 
  -3  -9   6        4.81        5.77      0.69 o 
  -2  -9   6        0.42       -0.50      0.50 o 
  -1  -9   6       11.34       12.14      0.54 o 
   0  -9   6        0.06        0.50      0.34 o 
   1  -9   6       45.20       39.52      5.00 o 
   2  -9   6       21.33       19.57      0.98 o 
   3  -9   6        4.56        4.05      0.59 o 
   4  -9   6        5.57        6.23      0.76 o 
   5  -9   6       97.94       96.79      2.21 o 
   6  -9   6       21.79       22.19      1.29 o 
  -4  -8   6       10.31        9.11      0.86 o 
  -3  -8   6        0.10       -0.14      0.49 o 
  -2  -8   6       15.25       15.55      0.84 o 
  -1  -8   6        1.54        1.79      0.32 o 
   0  -8   6       15.49       16.26      2.52 o 
   1  -8   6        9.15        8.21      0.96 o 
   2  -8   6        8.20        8.60      0.63 o 
   3  -8   6        5.92        6.38      0.64 o 
   4  -8   6       69.94       70.87      1.86 o 
   5  -8   6        9.01        9.82      0.91 o 
   6  -8   6       30.78       31.67      1.39 o 
  -5  -7   6        0.44        0.15      0.69 o 
  -4  -7   6        1.34        1.12      0.63 o 
  -3  -7   6        0.56        0.91      0.48 o 
  -2  -7   6       17.24       18.34      0.84 o 
  -1  -7   6      145.20      149.18     10.13 o 
   0  -7   6        2.36        1.77      0.33 o 
   1  -7   6        0.56        0.47      0.32 o 
   2  -7   6        0.10        0.34      0.38 o 
   3  -7   6       87.54       87.28      2.68 o 
   4  -7   6       12.26       10.66      0.74 o 
   5  -7   6       43.76       42.59      1.42 o 
   6  -7   6       16.92       17.94      1.09 o 
  -5  -6   6        1.29        0.79      0.72 o 
  -4  -6   6       13.28       14.41      0.89 o 
  -3  -6   6       13.64       12.68      0.77 o 
  -2  -6   6       28.34       26.95      1.28 o 
  -1  -6   6       36.69       33.23      3.23 o 
   0  -6   6        6.99        7.76      0.99 o 
   1  -6   6       28.67       27.33      4.00 o 
   2  -6   6      202.96      225.10      5.24 o 
   3  -6   6        6.03        6.14      0.60 o 
   4  -6   6       41.91       44.59      1.74 o 
   5  -6   6       24.61       24.59      1.04 o 
   6  -6   6        0.04       -0.48      0.66 o 
  -6  -5   6        1.41        1.15      0.71 o 
  -5  -5   6        1.69        2.07      0.63 o 
  -4  -5   6        2.10        3.21      0.54 o 
  -3  -5   6        1.76        1.22      0.44 o 
  -2  -5   6       33.65       34.36      1.60 o 
  -1  -5   6       19.97       16.32      1.39 o 
   0  -5   6        0.01       -0.17      0.21 o 
   1  -5   6       15.82       12.96      1.92 o 
   2  -5   6       11.13       12.81      0.61 o 
   3  -5   6      346.13      342.38      5.94 o 
   4  -5   6       26.10       24.49      1.13 o 
   5  -5   6       16.40       15.52      0.93 o 
   6  -5   6        0.15       -0.48      0.64 o 
  -6  -4   6        0.30       -0.11      0.66 o 
  -5  -4   6        0.02        0.24      0.52 o 
  -4  -4   6        0.05        0.29      0.45 o 
  -3  -4   6        2.09        3.99      0.43 o 
  -2  -4   6        9.94       13.11      0.58 o 
  -1  -4   6        8.78        8.90      0.95 o 
   0  -4   6       40.23       35.61      4.64 o 
   1  -4   6        1.78        1.52      0.21 o 
   2  -4   6       51.18       48.68      2.35 o 
   3  -4   6      254.33      252.57      5.26 o 
   4  -4   6       17.86       17.27      0.83 o 
   5  -4   6       18.84       18.74      0.97 o 
   6  -4   6        3.48        3.09      0.75 o 
  -6  -3   6        0.16        0.44      0.63 o 
  -5  -3   6        0.91        0.87      0.51 o 
  -4  -3   6        5.65        2.28      0.58 o 
  -3  -3   6       23.58       21.22      1.06 o 
  -2  -3   6        1.30        1.80      0.35 o 
  -1  -3   6       40.04       43.04      4.46 o 
   0  -3   6       49.82       51.22      5.48 o 
   1  -3   6       53.58       57.94      9.73 o 
   2  -3   6       44.91       43.41      2.02 o 
   3  -3   6        1.81        1.45      0.50 o 
   4  -3   6        0.04       -0.07      0.45 o 
   5  -3   6        1.26        0.97      0.58 o 
   6  -3   6        0.23        0.42      0.60 o 
  -7  -2   6        1.15        2.11      0.76 o 
  -6  -2   6        0.00        0.35      0.51 o 
  -5  -2   6       11.93       11.15      0.78 o 
  -4  -2   6        0.84        1.01      0.44 o 
  -3  -2   6       13.33       14.67      0.88 o 
  -2  -2   6        0.13       -0.03      0.32 o 
  -1  -2   6      509.61      519.21     37.46 o 
   0  -2   6        7.28        9.39      0.44 o 
   1  -2   6      273.47      288.06     31.30 o 
   2  -2   6        4.10        5.39      0.46 o 
   3  -2   6      308.86      315.68      5.81 o 
   4  -2   6       74.55       70.12      2.24 o 
   5  -2   6        2.07        2.63      0.57 o 
   6  -2   6        2.12        2.74      0.66 o 
  -7  -1   6        0.16        1.06      0.69 o 
  -6  -1   6       12.42       14.31      0.99 o 
  -5  -1   6        2.73        2.01      0.60 o 
  -4  -1   6        9.21       10.40      0.65 o 
  -3  -1   6       44.98       48.72      2.51 o 
  -2  -1   6       39.21       38.95      2.02 o 
  -1  -1   6        7.36        8.12      0.43 o 
   0  -1   6       76.76       86.15      2.84 o 
   1  -1   6        7.70       11.55      0.46 o 
   2  -1   6      337.68      355.80      7.01 o 
   3  -1   6       65.70       56.66      2.55 o 
   4  -1   6       55.35       52.47      1.84 o 
   5  -1   6        0.16       -0.15      0.53 o 
   6  -1   6        3.30        3.47      0.74 o 
  -7   0   6        4.40        6.14      0.84 o 
  -6   0   6        5.15        4.38      0.80 o 
  -5   0   6        0.09        0.46      0.52 o 
  -4   0   6        0.98        0.91      0.47 o 
  -3   0   6      252.22      246.42      5.83 o 
  -2   0   6       68.90       73.30      3.42 o 
  -1   0   6       19.42       19.25      0.68 o 
   0   0   6        1.71        2.42      0.23 o 
   1   0   6       69.46       58.19      3.96 o 
   2   0   6        0.77        1.20      0.39 o 
   3   0   6       61.99       60.49      2.39 o 
   4   0   6       54.75       55.82      1.75 o 
   5   0   6        1.21        0.32      0.57 o 
   6   0   6        4.04        4.41      0.81 o 
  -7   1   6        2.73        2.62      0.84 o 
  -6   1   6        2.72        3.50      0.69 o 
  -5   1   6       28.84       28.33      1.39 o 
  -4   1   6      148.99      145.50      3.70 o 
  -3   1   6       12.64       11.51      0.67 o 
  -2   1   6       38.79       41.70      2.12 o 
  -1   1   6        3.41        3.42      0.26 o 
   0   1   6      236.49      243.84      7.34 o 
   1   1   6        0.06        0.25      0.30 o 
   2   1   6       48.07       48.59      2.39 o 
   3   1   6       65.57       64.14      2.32 o 
   4   1   6        2.98        3.58      0.61 o 
   5   1   6        3.48        3.23      0.74 o 
  -7   2   6        2.43        2.62      0.78 o 
  -6   2   6        6.69        7.56      0.83 o 
  -5   2   6        1.03        1.49      0.57 o 
  -4   2   6      108.78      105.75      3.04 o 
  -3   2   6       43.28       44.71      2.26 o 
  -2   2   6        2.72        4.00      0.41 o 
  -1   2   6        0.04        0.74      0.22 o 
   0   2   6        1.38        1.29      0.45 o 
   1   2   6      267.55      245.68     14.35 o 
   2   2   6       40.49       39.09      1.89 o 
   3   2   6        0.43       -0.15      0.46 o 
   4   2   6        2.10        1.66      0.58 o 
   5   2   6        1.87        2.35      0.65 o 
  -7   3   6        0.15       -0.79      0.79 o 
  -6   3   6        9.48       10.47      0.89 o 
  -5   3   6        7.40        4.71      0.71 o 
  -4   3   6        8.61        8.99      0.67 o 
  -3   3   6        0.07       -0.37      0.39 o 
  -2   3   6        4.10        3.64      0.47 o 
  -1   3   6        5.85        4.92      0.34 o 
   0   3   6       24.82       27.23      1.01 o 
   1   3   6      235.70      220.52      9.99 o 
   2   3   6       51.21       48.84      2.09 o 
   3   3   6        0.00       -0.50      0.50 o 
   4   3   6        0.23       -0.16      0.55 o 
   5   3   6        0.30       -0.55      0.70 o 
  -7   4   6        0.03       -0.42      0.72 o 
  -6   4   6        8.34       11.98      0.92 o 
  -5   4   6       27.57       27.73      1.21 o 
  -4   4   6        1.09        1.35      0.48 o 
  -3   4   6        6.64        6.58      0.58 o 
  -2   4   6        0.09       -0.14      0.38 o 
  -1   4   6        6.90        4.76      0.52 o 
   0   4   6        1.61        2.40      0.33 o 
   1   4   6       33.50       34.88      1.16 o 
   2   4   6        0.27       -0.42      0.49 o 
   3   4   6        1.38        1.35      0.58 o 
   4   4   6        1.41        1.86      0.57 o 
  -7   5   6        3.33        5.20      0.91 o 
  -6   5   6        0.09        1.40      0.64 o 
  -5   5   6        1.63        1.11      0.61 o 
  -4   5   6        0.20        0.47      0.49 o 
  -3   5   6       58.22       54.46      1.99 o 
  -2   5   6        0.08        0.77      0.44 o 
  -1   5   6       49.84       42.50      1.94 o 
   0   5   6       10.24        9.43      0.50 o 
   1   5   6       11.52       13.10      0.57 o 
   2   5   6        1.18        0.00      0.63 o 
   3   5   6        0.67        1.39      0.59 o 
   4   5   6        0.52        1.45      0.59 o 
  -6   6   6        0.25       -0.72      0.76 o 
  -5   6   6        3.67        3.42      0.70 o 
  -4   6   6       17.31       14.23      0.84 o 
  -3   6   6        0.30        1.07      0.48 o 
  -2   6   6        3.69        2.17      0.58 o 
  -1   6   6       25.00       23.86      1.51 o 
   0   6   6       40.35       39.94      1.09 o 
   1   6   6       31.14       31.29      1.28 o 
   2   6   6        1.19        1.82      0.62 o 
   3   6   6        0.08        0.33      0.61 o 
  -6   7   6        0.52        1.03      0.78 o 
  -5   7   6       12.50       15.47      1.07 o 
  -4   7   6        4.72        4.21      0.77 o 
  -3   7   6        0.60       -0.55      0.55 o 
  -2   7   6        0.63        0.11      0.51 o 
  -1   7   6        6.44        5.20      0.47 o 
   0   7   6       24.41       23.74      0.81 o 
   1   7   6        3.96        4.80      0.51 o 
   2   7   6        7.22        8.42      0.95 o 
  -5   8   6        0.25        0.97      0.68 o 
  -4   8   6        5.08        6.72      0.78 o 
  -3   8   6        0.94        1.17      0.56 o 
  -2   8   6        6.81        8.20      0.79 o 
  -1   8   6        0.20       -0.03      0.39 o 
   0   8   6        0.05        0.51      0.40 o 
   1   8   6        5.17        8.00      0.79 o 
   2   8   6        1.36       -0.20      0.85 o 
  -5   9   6        5.66        6.05      0.92 o 
  -4   9   6        0.19        0.00      0.68 o 
  -3   9   6        6.11        6.44      0.86 o 
  -2   9   6        1.25        0.46      0.71 o 
  -1   9   6        9.88       11.87      0.72 o 
   0   9   6        1.98        1.44      0.48 o 
  -3  10   6        0.10       -0.73      0.73 o 
  -2  10   6        5.80        4.25      0.99 o 
  -1 -12   7        6.93        9.78      1.80 o 
   0 -12   7        1.58        1.99      0.46 o 
   1 -12   7        0.11       -0.36      0.39 o 
   2 -12   7        1.51        2.03      0.70 o 
   3 -12   7        0.39       -0.31      0.68 o 
   4 -12   7        2.58        2.38      0.77 o 
  -2 -11   7        0.56        2.17      0.61 o 
  -1 -11   7        2.64        2.88      0.45 o 
   0 -11   7        3.98        3.29      0.69 o 
   1 -11   7        1.06        1.02      0.40 o 
   2 -11   7       44.22       47.69      1.50 o 
   3 -11   7        0.76       -0.66      0.66 o 
   4 -11   7        1.09        1.18      0.64 o 
   5 -11   7        2.87        3.15      0.79 o 
  -3 -10   7        0.02       -0.22      0.63 o 
  -2 -10   7        1.99        1.85      0.60 o 
  -1 -10   7        7.81        8.81      2.42 o 
   0 -10   7        1.01        0.30      0.34 o 
   1 -10   7       63.61       59.96      7.02 o 
   2 -10   7       20.77       22.51      1.07 o 
   3 -10   7        0.26       -0.57      0.57 o 
   4 -10   7        0.00       -0.36      0.58 o 
   5 -10   7        2.51        1.50      0.73 o 
  -4  -9   7        1.19        0.87      0.68 o 
  -3  -9   7        8.00       11.81      0.87 o 
  -2  -9   7        0.03       -0.23      0.47 o 
  -1  -9   7        2.46        2.18      0.36 o 
   0  -9   7        0.01       -0.14      0.32 o 
   1  -9   7       26.85       25.37      3.72 o 
   2  -9   7        6.74        6.55      0.66 o 
   3  -9   7       12.18       12.30      0.81 o 
   4  -9   7        0.66        0.51      0.58 o 
   5  -9   7        3.52        4.46      0.77 o 
   6  -9   7       10.86        9.70      1.04 o 
  -4  -8   7       10.90       12.58      1.06 o 
  -3  -8   7        3.46        4.26      0.62 o 
  -2  -8   7        4.22        3.43      0.55 o 
  -1  -8   7       13.07       12.29      0.63 o 
   0  -8   7       80.11       82.73     10.20 o 
   1  -8   7        1.85        2.35      0.70 o 
   2  -8   7        2.13        2.52      0.48 o 
   3  -8   7       10.77       10.78      0.73 o 
   4  -8   7        2.58        2.97      0.62 o 
   5  -8   7        7.78        9.22      0.81 o 
   6  -8   7        1.74        1.40      0.73 o 
  -5  -7   7        0.49        0.38      0.66 o 
  -4  -7   7        0.00       -0.06      0.57 o 
  -3  -7   7       17.48       17.29      0.90 o 
  -2  -7   7        0.41        0.57      0.48 o 
  -1  -7   7      346.16      337.26     25.29 o 
   0  -7   7       26.71       27.30      3.82 o 
   1  -7   7        6.09        5.16      0.38 o 
   2  -7   7       33.73       32.18      1.55 o 
   3  -7   7        1.57        1.43      0.47 o 
   4  -7   7        0.05        0.59      0.45 o 
   5  -7   7        5.56        6.29      0.75 o 
   6  -7   7        1.36        2.48      0.67 o 
  -5  -6   7        3.98        4.31      0.77 o 
  -4  -6   7        0.30        0.41      0.50 o 
  -3  -6   7        0.04        0.02      0.43 o 
  -2  -6   7       17.53       14.98      0.80 o 
  -1  -6   7        3.80        4.70      0.37 o 
   0  -6   7        0.03        0.00      0.44 o 
   1  -6   7        5.65        4.77      0.33 o 
   2  -6   7       30.37       29.24      1.35 o 
   3  -6   7       31.48       27.72      1.46 o 
   4  -6   7        0.44       -0.03      0.46 o 
   5  -6   7        7.46        7.75      0.79 o 
   6  -6   7        0.22        0.66      0.62 o 
  -6  -5   7        4.71        6.09      0.96 o 
  -5  -5   7        4.13        3.70      0.72 o 
  -4  -5   7        9.59       10.46      0.74 o 
  -3  -5   7       37.51       34.26      1.71 o 
  -2  -5   7        2.79        2.52      0.46 o 
  -1  -5   7        0.28        0.23      0.25 o 
   0  -5   7        1.85        2.18      0.28 o 
   1  -5   7        7.75        6.24      0.34 o 
   2  -5   7      103.45      108.33      3.64 o 
   3  -5   7       20.22       21.43      1.13 o 
   4  -5   7        1.60        2.52      0.51 o 
   5  -5   7        7.60        8.35      0.80 o 
   6  -5   7        7.29        7.00      0.86 o 
  -6  -4   7        0.19        0.51      0.62 o 
  -5  -4   7        0.35       -0.15      0.51 o 
  -4  -4   7        3.69        2.47      0.52 o 
  -3  -4   7       10.71        9.11      0.62 o 
  -2  -4   7       21.67       22.94      1.06 o 
  -1  -4   7        7.49        8.22      0.35 o 
   0  -4   7      168.51      176.56     18.07 o 
   1  -4   7       51.70       51.04      6.76 o 
   2  -4   7        3.97        3.73      0.46 o 
   3  -4   7        3.12        3.78      0.52 o 
   4  -4   7        7.68        9.27      0.67 o 
   5  -4   7        0.03        0.63      0.54 o 
   6  -4   7        0.02       -0.48      0.65 o 
  -6  -3   7        3.59        4.63      0.73 o 
  -5  -3   7        0.02        0.79      0.49 o 
  -4  -3   7        5.43        4.97      0.55 o 
  -3  -3   7        9.67        8.42      0.59 o 
  -2  -3   7       25.53       25.63      1.08 o 
  -1  -3   7      387.86      415.88     24.28 o 
   0  -3   7       85.71       83.85      4.22 o 
   1  -3   7       44.90       48.05      4.06 o 
   2  -3   7        5.46        5.77      0.50 o 
   3  -3   7       19.23       21.20      1.10 o 
   4  -3   7       68.02       63.75      1.87 o 
   5  -3   7        1.00        0.86      0.65 o 
   6  -3   7        1.70        2.70      0.65 o 
  -6  -2   7        5.44        5.00      0.82 o 
  -5  -2   7        2.46        3.56      0.59 o 
  -4  -2   7        2.03        3.28      0.47 o 
  -3  -2   7        3.68        3.68      0.48 o 
  -2  -2   7       24.69       26.17      1.29 o 
  -1  -2   7      179.55      170.68      7.05 o 
   0  -2   7       48.24       45.94      1.80 o 
   1  -2   7        0.00        0.27      0.22 o 
   2  -2   7      118.39      135.99      4.10 o 
   3  -2   7       81.61       76.45      2.58 o 
   4  -2   7       22.69       20.22      1.15 o 
   5  -2   7        0.11        1.54      0.51 o 
   6  -2   7        0.96        1.08      0.76 o 
  -7  -1   7        2.14        1.06      0.82 o 
  -6  -1   7        5.60        6.14      0.81 o 
  -5  -1   7        1.96        1.52      0.59 o 
  -4  -1   7       12.09       11.77      0.72 o 
  -3  -1   7       16.67       15.17      0.73 o 
  -2  -1   7       28.49       23.31      1.08 o 
  -1  -1   7        0.39       -0.07      0.21 o 
   0  -1   7        6.44        4.28      0.31 o 
   1  -1   7       20.72       21.63      0.76 o 
   2  -1   7        7.37       10.60      0.66 o 
   3  -1   7       96.63       95.20      2.69 o 
   4  -1   7       32.12       25.04      1.21 o 
   5  -1   7        0.00        0.00      0.60 o 
   6  -1   7        0.45        1.44      0.67 o 
  -7   0   7        0.48        0.12      0.77 o 
  -6   0   7        2.00        2.89      0.68 o 
  -5   0   7       14.04       14.14      0.86 o 
  -4   0   7       12.67       10.42      0.71 o 
  -3   0   7      208.69      193.20      4.73 o 
  -2   0   7       22.32       20.37      0.87 o 
  -1   0   7        0.90        0.85      0.40 o 
   0   0   7        4.02        3.73      0.30 o 
   1   0   7       47.63       48.69      5.37 o 
   2   0   7       13.90       13.57      0.68 o 
   3   0   7       14.88       13.74      0.85 o 
   4   0   7        4.25        2.73      0.62 o 
   5   0   7        0.50        0.77      0.54 o 
  -7   1   7        4.42        3.91      0.88 o 
  -6   1   7        0.06        0.55      0.58 o 
  -5   1   7        3.45        3.47      0.64 o 
  -4   1   7       56.50       50.65      2.10 o 
  -3   1   7       28.45       31.18      1.45 o 
  -2   1   7        1.52        0.64      0.36 o 
  -1   1   7        2.39        2.14      0.28 o 
   0   1   7        1.01        0.55      0.25 o 
   1   1   7       95.47       96.65      4.48 o 
   2   1   7       26.08       23.85      1.21 o 
   3   1   7        9.73        8.08      0.69 o 
   4   1   7        0.75        1.12      0.55 o 
   5   1   7        4.97        4.09      0.77 o 
  -7   2   7        2.35        2.69      0.80 o 
  -6   2   7        3.19        3.24      0.73 o 
  -5   2   7        0.74        1.63      0.54 o 
  -4   2   7       13.67       12.23      0.75 o 
  -3   2   7        0.44        0.34      0.40 o 
  -2   2   7        5.17        4.79      0.49 o 
  -1   2   7        2.86        3.62      0.31 o 
   0   2   7      163.21      156.35      3.31 o 
   1   2   7       20.25       19.34      1.53 o 
   2   2   7        4.07        4.24      0.55 o 
   3   2   7        6.46        6.77      0.69 o 
   4   2   7       21.08       20.23      1.08 o 
   5   2   7        0.21        0.28      0.67 o 
  -7   3   7        0.29       -0.27      0.76 o 
  -6   3   7        0.64        0.37      0.66 o 
  -5   3   7        2.32        1.14      0.60 o 
  -4   3   7        0.23        0.72      0.44 o 
  -3   3   7        6.83        6.60      0.57 o 
  -2   3   7        4.46        3.98      0.49 o 
  -1   3   7        9.08        7.82      0.42 o 
   0   3   7        5.87        5.09      0.41 o 
   1   3   7       22.20       21.14      1.11 o 
   2   3   7        9.41       10.51      0.75 o 
   3   3   7        3.56        3.85      0.61 o 
   4   3   7        0.01       -0.04      0.55 o 
  -6   4   7        0.00        0.21      0.65 o 
  -5   4   7        0.86       -0.37      0.65 o 
  -4   4   7       10.13        8.67      0.74 o 
  -3   4   7       44.01       39.22      1.74 o 
  -2   4   7        6.80        7.88      0.64 o 
  -1   4   7        3.12        2.24      0.34 o 
   0   4   7        0.00        0.10      0.55 o 
   1   4   7       12.14       10.93      0.55 o 
   2   4   7       31.68       34.15      1.24 o 
   3   4   7        0.09        0.43      0.59 o 
   4   4   7        1.02        0.42      0.62 o 
  -6   5   7        0.00       -0.66      0.66 o 
  -5   5   7        0.02       -0.23      0.61 o 
  -4   5   7       31.12       31.08      1.19 o 
  -3   5   7        7.74        6.78      0.68 o 
  -2   5   7        0.46        0.55      0.51 o 
  -1   5   7        4.34        4.41      0.40 o 
   0   5   7       39.59       37.14      1.10 o 
   1   5   7       35.12       33.85      0.92 o 
   2   5   7        4.53        5.07      0.75 o 
   3   5   7        0.18        0.43      0.64 o 
  -6   6   7        2.27        1.86      0.79 o 
  -5   6   7        0.35        0.10      0.61 o 
  -4   6   7        0.78       -0.15      0.54 o 
  -3   6   7        5.64        4.61      0.67 o 
  -2   6   7        0.00        0.47      0.48 o 
  -1   6   7        0.98        0.29      0.36 o 
   0   6   7        0.28        0.60      0.39 o 
   1   6   7       27.94       27.11      2.40 o 
   2   6   7       12.42       11.83      1.05 o 
   3   6   7        0.92        2.29      0.63 o 
  -5   7   7        2.63        2.91      0.83 o 
  -4   7   7        0.10        0.44      0.59 o 
  -3   7   7        0.00       -0.25      0.53 o 
  -2   7   7        3.79        2.43      0.64 o 
  -1   7   7        3.71        3.49      0.48 o 
   0   7   7        5.98        6.77      0.56 o 
   1   7   7        2.81        2.06      0.52 o 
   2   7   7        2.44        3.81      0.82 o 
  -5   8   7        6.91        7.71      1.06 o 
  -4   8   7        0.23        0.18      0.66 o 
  -3   8   7        0.02       -0.62      0.62 o 
  -2   8   7        0.07       -0.62      0.62 o 
  -1   8   7        8.82       10.67      0.65 o 
   0   8   7        3.14        3.70      0.54 o 
   1   8   7        0.05        0.20      0.46 o 
  -4   9   7        0.01        0.40      0.69 o 
  -3   9   7        0.10       -0.45      0.70 o 
  -2   9   7       10.42       14.24      1.12 o 
  -1   9   7        0.66       -0.98      1.08 o 
  -1 -12   8        6.50        9.22      0.83 o 
   0 -12   8        5.73        7.20      0.62 o 
   1 -12   8        4.60        5.02      0.56 o 
   2 -12   8        0.41        0.89      0.59 o 
   3 -12   8        2.53        3.38      0.70 o 
   4 -12   8        0.03       -0.70      0.70 o 
  -2 -11   8        0.64        1.22      0.58 o 
  -1 -11   8        0.49        0.69      0.42 o 
   0 -11   8        0.03        0.48      0.97 o 
   1 -11   8        0.57        0.56      0.40 o 
   2 -11   8        0.18        0.16      0.60 o 
   3 -11   8       24.56       25.63      1.22 o 
   4 -11   8        2.88        2.98      0.79 o 
   5 -11   8        9.12        7.45      0.99 o 
  -3 -10   8        0.30        1.65      0.59 o 
  -2 -10   8        5.43        4.21      0.75 o 
  -1 -10   8        3.22        3.29      0.64 o 
   0 -10   8        2.04        1.91      0.48 o 
   1 -10   8        0.23        0.15      0.36 o 
   2 -10   8       31.01       30.84      1.23 o 
   3 -10   8       25.88       27.94      1.18 o 
   4 -10   8        0.69        0.64      0.64 o 
   5 -10   8       20.20       21.49      1.27 o 
  -4  -9   8        2.18        2.52      0.79 o 
  -3  -9   8        8.12        8.71      0.90 o 
  -2  -9   8        1.02        0.36      0.61 o 
  -1  -9   8        1.97        2.10      0.38 o 
   0  -9   8       10.15        9.96      0.93 o 
   1  -9   8        8.67        8.65      1.29 o 
   2  -9   8        0.16        0.41      0.49 o 
   3  -9   8       13.38       13.74      0.85 o 
   4  -9   8        8.34        8.87      0.87 o 
   5  -9   8        0.84        0.00      0.71 o 
  -4  -8   8        2.54        3.35      0.73 o 
  -3  -8   8       17.85       19.68      1.03 o 
  -2  -8   8        0.02       -0.41      0.46 o 
  -1  -8   8       40.50       42.84      5.88 o 
   0  -8   8       38.98       39.14      4.11 o 
   1  -8   8      100.29       93.71     10.63 o 
   2  -8   8        1.24        0.79      0.54 o 
   3  -8   8       44.89       44.94      1.55 o 
   4  -8   8       38.88       41.15      1.40 o 
   5  -8   8        0.32       -0.11      0.64 o 
   6  -8   8        2.86        1.80      0.80 o 
  -5  -7   8       10.15       11.44      1.11 o 
  -4  -7   8        1.25        3.06      0.63 o 
  -3  -7   8        3.12        1.34      0.55 o 
  -2  -7   8        3.01        2.37      0.53 o 
  -1  -7   8        5.18        5.11      0.44 o 
   0  -7   8      176.51      170.21     19.99 o 
   1  -7   8       11.63       10.70      0.96 o 
   2  -7   8       84.89       88.97      2.65 o 
   3  -7   8        3.41        3.48      0.58 o 
   4  -7   8       26.22       27.28      1.13 o 
   5  -7   8        0.11        0.94      0.57 o 
   6  -7   8        2.77        3.33      0.70 o 
  -5  -6   8       11.29       10.78      1.00 o 
  -4  -6   8        1.20        1.25      0.53 o 
  -3  -6   8       18.39       15.16      0.87 o 
  -2  -6   8       15.27       13.25      0.76 o 
  -1  -6   8        9.38        8.53      0.44 o 
   0  -6   8        7.26        6.94      0.41 o 
   1  -6   8        1.36        1.99      0.73 o 
   2  -6   8      226.04      228.40      4.41 o 
   3  -6   8        0.58        0.57      0.45 o 
   4  -6   8        7.50        8.86      0.67 o 
   5  -6   8        0.50        1.36      0.57 o 
   6  -6   8        2.36        1.35      0.80 o 
  -6  -5   8        6.98        6.58      1.05 o 
  -5  -5   8        0.75        1.40      0.61 o 
  -4  -5   8        6.55        3.57      0.64 o 
  -3  -5   8       15.53       16.46      0.86 o 
  -2  -5   8       27.04       19.08      1.23 o 
  -1  -5   8       41.94       41.21      5.20 o 
   0  -5   8       24.83       26.38      2.02 o 
   1  -5   8       28.08       22.49      2.24 o 
   2  -5   8       64.32       65.79      2.50 o 
   3  -5   8        8.30        8.52      0.61 o 
   4  -5   8       11.24       11.98      0.79 o 
   5  -5   8        3.28        4.19      0.72 o 
   6  -5   8       14.51       12.99      1.06 o 
  -6  -4   8        1.55        1.83      0.79 o 
  -5  -4   8        0.76        0.45      0.54 o 
  -4  -4   8       16.03       11.54      0.82 o 
  -3  -4   8        9.88        5.60      0.59 o 
  -2  -4   8        5.50        5.14      0.51 o 
  -1  -4   8        0.05       -0.22      0.26 o 
   0  -4   8       95.34       99.71     13.07 o 
   1  -4   8       14.37       14.33      1.51 o 
   2  -4   8        3.62        4.76      0.54 o 
   3  -4   8        5.03        5.24      0.54 o 
   4  -4   8        5.27        4.30      0.65 o 
   5  -4   8        3.68        4.55      0.75 o 
   6  -4   8        1.99        2.65      0.77 o 
  -6  -3   8        0.16        0.54      0.62 o 
  -5  -3   8        0.73        0.46      0.65 o 
  -4  -3   8        4.48        3.75      0.59 o 
  -3  -3   8        3.54        4.42      0.52 o 
  -2  -3   8        0.57        0.37      0.39 o 
  -1  -3   8       14.15       14.26      0.56 o 
   0  -3   8      563.83      566.98     51.09 o 
   1  -3   8        0.00       -0.07      0.24 o 
   2  -3   8       13.29       13.15      0.72 o 
   3  -3   8       37.88       34.53      1.57 o 
   4  -3   8       50.70       45.68      1.39 o 
   5  -3   8       12.49       12.82      0.98 o 
   6  -3   8        0.19        0.36      0.73 o 
  -6  -2   8        0.27       -0.28      0.64 o 
  -5  -2   8        8.80       10.24      0.85 o 
  -4  -2   8        0.18       -0.10      0.48 o 
  -3  -2   8       16.53       14.20      0.74 o 
  -2  -2   8        1.04        0.87      0.40 o 
  -1  -2   8       69.32       69.98      6.45 o 
   0  -2   8       28.62       29.16      1.48 o 
   1  -2   8        1.16        0.87      0.27 o 
   2  -2   8        9.79        7.73      0.60 o 
   3  -2   8       27.36       33.91      1.57 o 
   4  -2   8        3.53        4.79      0.58 o 
   5  -2   8        4.26        3.80      0.78 o 
  -6  -1   8        0.69       -0.31      0.70 o 
  -5  -1   8       10.38       12.24      0.93 o 
  -4  -1   8        0.56        0.12      0.47 o 
  -3  -1   8       35.47       37.09      1.55 o 
  -2  -1   8      138.60      130.95      4.08 o 
  -1  -1   8        4.92        4.03      0.33 o 
   0  -1   8       20.18       19.59      0.98 o 
   1  -1   8       37.60       37.85      5.08 o 
   2  -1   8       23.50       18.12      0.95 o 
   3  -1   8        6.38        3.60      0.64 o 
   4  -1   8        8.15        8.41      0.78 o 
   5  -1   8        3.47        5.42      0.70 o 
  -6   0   8        4.01        5.62      0.85 o 
  -5   0   8        4.78        5.17      0.67 o 
  -4   0   8       12.54       12.85      0.79 o 
  -3   0   8       27.13       23.81      1.16 o 
  -2   0   8      171.99      167.78      4.36 o 
  -1   0   8        0.32        0.08      0.26 o 
   0   0   8       47.36       45.28      8.10 o 
   1   0   8        1.07        0.63      0.33 o 
   2   0   8       40.78       42.61      1.86 o 
   3   0   8        1.28        0.53      0.51 o 
   4   0   8        2.63        4.16      0.59 o 
   5   0   8        5.19        5.72      0.84 o 
  -6   1   8        0.68        0.14      0.68 o 
  -5   1   8       13.09       12.91      0.85 o 
  -4   1   8        7.38        6.35      0.67 o 
  -3   1   8       86.25       81.34      2.61 o 
  -2   1   8       23.22       22.33      1.29 o 
  -1   1   8        0.91        0.40      0.39 o 
   0   1   8      155.79      142.33      8.01 o 
   1   1   8        0.60        0.26      0.31 o 
   2   1   8        0.43        0.50      0.46 o 
   3   1   8        0.86        0.45      0.56 o 
   4   1   8        0.02       -0.50      0.58 o 
   5   1   8        7.22        8.09      0.93 o 
  -6   2   8        9.06        9.68      0.92 o 
  -5   2   8        1.22        1.37      0.65 o 
  -4   2   8        4.29        4.69      0.58 o 
  -3   2   8       14.15       13.70      0.73 o 
  -2   2   8        2.86        3.16      0.46 o 
  -1   2   8       17.17       18.95      0.86 o 
   0   2   8      101.37       95.25      3.57 o 
   1   2   8       12.61       11.30      0.69 o 
   2   2   8        1.25        1.43      0.54 o 
   3   2   8       16.10       14.58      1.04 o 
   4   2   8        1.65        1.99      0.70 o 
  -6   3   8        8.92        8.54      0.97 o 
  -5   3   8       15.57       16.32      1.06 o 
  -4   3   8        2.79        1.85      0.56 o 
  -3   3   8        0.58        0.97      0.49 o 
  -2   3   8       38.42       38.41      1.74 o 
  -1   3   8        0.16       -0.01      0.30 o 
   0   3   8       33.19       31.05      2.34 o 
   1   3   8        4.51        4.16      0.42 o 
   2   3   8        7.84        8.60      0.78 o 
   3   3   8       12.76       13.38      0.99 o 
   4   3   8        0.22        0.34      0.62 o 
  -6   4   8        0.21        1.07      0.73 o 
  -5   4   8        0.59        0.40      0.64 o 
  -4   4   8        1.61        1.59      0.58 o 
  -3   4   8       13.05       12.58      0.84 o 
  -2   4   8      135.15      127.01      2.66 o 
  -1   4   8        4.48        3.98      0.39 o 
   0   4   8        2.71        2.04      0.41 o 
   1   4   8        0.75        0.60      0.37 o 
   2   4   8        0.33        0.71      0.57 o 
   3   4   8        3.37        3.47      0.76 o 
  -6   5   8        0.04       -0.69      0.69 o 
  -5   5   8        1.41        1.89      0.71 o 
  -4   5   8        0.01       -0.03      0.53 o 
  -3   5   8       56.11       48.56      1.49 o 
  -2   5   8        8.92        8.04      0.75 o 
  -1   5   8        5.11        5.04      0.71 o 
   0   5   8        0.17        0.21      0.38 o 
   1   5   8       18.41       18.21      0.74 o 
   2   5   8       11.18        9.23      1.01 o 
   3   5   8        0.12       -0.67      0.70 o 
  -5   6   8        0.50        1.04      0.66 o 
  -4   6   8        4.31        5.56      0.76 o 
  -3   6   8        3.31        2.32      0.63 o 
  -2   6   8        5.67        5.99      0.73 o 
  -1   6   8        0.77        0.85      0.53 o 
   0   6   8        5.00        3.84      0.49 o 
   1   6   8       11.63       11.73      0.71 o 
   2   6   8        1.57        1.32      0.67 o 
  -5   7   8        9.63       10.29      1.13 o 
  -4   7   8        9.10       10.55      0.99 o 
  -3   7   8        0.23       -0.03      0.61 o 
  -2   7   8        0.10       -0.65      0.65 o 
  -1   7   8        0.00        0.01      0.41 o 
   0   7   8        1.58        2.66      0.53 o 
   1   7   8        3.82        4.82      0.59 o 
  -4   8   8        1.93        1.78      0.84 o 
  -3   8   8        1.58        2.68      0.68 o 
  -2   8   8        0.86        0.99      0.76 o 
  -1   8   8        1.61        2.25      0.77 o 
   0   8   8        0.03        1.08      0.46 o 
  -1 -12   9        0.41        0.62      0.45 o 
   0 -12   9        1.70        2.37      0.50 o 
   1 -12   9       10.60       10.96      0.68 o 
   2 -12   9        2.34        1.59      0.75 o 
   3 -12   9        6.40        7.97      0.83 o 
  -2 -11   9        4.01        3.54      0.74 o 
  -1 -11   9        0.00       -0.42      0.42 o 
   0 -11   9       10.46       13.44      1.67 o 
   1 -11   9        2.09        1.46      0.95 o 
   2 -11   9       30.64       32.41      1.39 o 
   3 -11   9        6.80        7.83      0.84 o 
   4 -11   9       24.64       25.06      1.39 o 
  -3 -10   9        1.30        0.26      0.71 o 
  -2 -10   9        0.01       -0.55      0.55 o 
  -1 -10   9        3.08        3.33      0.96 o 
   0 -10   9        1.17        1.00      0.57 o 
   1 -10   9        0.97        0.67      0.40 o 
   2 -10   9       69.32       72.26      1.86 o 
   3 -10   9       12.91       13.16      0.93 o 
   4 -10   9        2.73        2.69      0.69 o 
   5 -10   9       10.13        9.06      1.04 o 
  -4  -9   9        4.00        4.19      0.83 o 
  -3  -9   9       19.73       21.14      1.19 o 
  -2  -9   9        0.30       -0.57      0.57 o 
  -1  -9   9       13.16       13.46      0.61 o 
   0  -9   9       16.51       17.68      3.81 o 
   1  -9   9        2.65        3.01      0.59 o 
   2  -9   9       55.21       57.07      1.51 o 
   3  -9   9        4.63        4.77      0.71 o 
   4  -9   9        0.82        1.49      0.58 o 
   5  -9   9       10.42        9.55      1.06 o 
  -4  -8   9       15.94       18.22      1.16 o 
  -3  -8   9        2.91        2.83      0.75 o 
  -2  -8   9        2.94        3.13      0.49 o 
  -1  -8   9        4.20        4.11      0.42 o 
   0  -8   9      246.58      252.80     30.35 o 
   1  -8   9      118.74      113.69     13.68 o 
   2  -8   9       31.35       30.15      1.25 o 
   3  -8   9        3.01        3.05      0.68 o 
   4  -8   9        0.71        0.42      0.62 o 
   5  -8   9        0.88        1.53      0.66 o 
  -5  -7   9        2.52        4.12      0.84 o 
  -4  -7   9        5.33        3.40      0.77 o 
  -3  -7   9        3.79        4.04      0.65 o 
  -2  -7   9        1.91        2.16      0.53 o 
  -1  -7   9       72.54       72.17      4.76 o 
   0  -7   9        0.82       -0.17      0.38 o 
   1  -7   9      166.61      151.00     19.87 o 
   2  -7   9        0.88        0.33      0.51 o 
   3  -7   9       28.59       30.34      1.19 o 
   4  -7   9        9.26        8.58      0.84 o 
   5  -7   9        2.04        1.75      0.69 o 
  -5  -6   9        1.42        2.67      0.76 o 
  -4  -6   9        0.78        0.39      0.62 o 
  -3  -6   9        1.03        0.93      0.48 o 
  -2  -6   9       25.61       25.60      1.28 o 
  -1  -6   9       28.60       28.14      2.89 o 
   0  -6   9       18.44       18.65      2.29 o 
   1  -6   9       16.58       15.04      2.25 o 
   2  -6   9        7.12        9.22      0.67 o 
   3  -6   9        5.14        5.16      0.64 o 
   4  -6   9       10.09       11.21      0.86 o 
   5  -6   9        5.69        6.75      0.84 o 
  -5  -5   9        0.77        1.46      0.69 o 
  -4  -5   9        0.02        0.85      0.47 o 
  -3  -5   9        5.91        4.89      0.60 o 
  -2  -5   9        0.83        0.37      0.43 o 
  -1  -5   9       95.03       94.67      8.99 o 
   0  -5   9        1.25        0.69      0.30 o 
   1  -5   9        0.53       -0.10      0.29 o 
   2  -5   9        5.76        6.26      0.60 o 
   3  -5   9       19.06       17.68      0.94 o 
   4  -5   9        5.70        5.91      0.71 o 
   5  -5   9        9.95        9.54      0.99 o 
  -6  -4   9        0.06       -0.08      0.73 o 
  -5  -4   9        0.79        0.85      0.61 o 
  -4  -4   9        6.60        8.21      0.75 o 
  -3  -4   9        1.03        0.87      0.47 o 
  -2  -4   9       76.04       69.57      2.58 o 
  -1  -4   9       90.24       81.49      7.90 o 
   0  -4   9       33.33       29.96      3.72 o 
   1  -4   9        5.00        5.15      0.59 o 
   2  -4   9       69.48       65.72      2.28 o 
   3  -4   9        1.76        1.90      0.54 o 
   4  -4   9        1.23        0.97      0.55 o 
   5  -4   9       10.08        9.73      1.00 o 
  -6  -3   9        1.63        2.70      0.76 o 
  -5  -3   9        1.16        1.25      0.66 o 
  -4  -3   9        1.27        2.40      0.52 o 
  -3  -3   9        3.31        3.78      0.51 o 
  -2  -3   9        6.35        6.74      0.56 o 
  -1  -3   9       33.47       31.37      2.77 o 
   0  -3   9       93.42       96.54      9.73 o 
   1  -3   9       51.46       43.08      6.05 o 
   2  -3   9        7.62        4.88      0.60 o 
   3  -3   9       50.21       51.45      1.60 o 
   4  -3   9        1.07        2.01      0.62 o 
   5  -3   9       21.59       17.88      1.16 o 
  -6  -2   9       10.05       11.29      1.07 o 
  -5  -2   9        9.44       11.64      0.91 o 
  -4  -2   9        0.57        0.67      0.49 o 
  -3  -2   9       42.51       39.61      1.74 o 
  -2  -2   9       18.86       18.00      0.94 o 
  -1  -2   9        4.46        3.80      0.37 o 
   0  -2   9       23.02       23.77      2.53 o 
   1  -2   9        5.96        3.89      0.36 o 
   2  -2   9        4.50        5.96      0.62 o 
   3  -2   9       65.04       63.64      1.75 o 
   4  -2   9       78.49       73.75      1.89 o 
   5  -2   9        0.14       -0.15      0.79 o 
  -6  -1   9       25.51       27.55      1.39 o 
  -5  -1   9        0.24        0.06      0.58 o 
  -4  -1   9        9.21        6.57      0.69 o 
  -3  -1   9       43.13       40.60      1.80 o 
  -2  -1   9      151.30      147.97      3.74 o 
  -1  -1   9      140.60      137.77      6.48 o 
   0  -1   9       35.28       36.53      1.33 o 
   1  -1   9       32.54       30.17      4.11 o 
   2  -1   9       13.23       15.29      0.81 o 
   3  -1   9        0.98        2.17      0.52 o 
   4  -1   9        5.61        6.09      0.81 o 
   5  -1   9        1.84        3.12      0.83 o 
  -6   0   9        5.47        4.92      0.86 o 
  -5   0   9        5.06        6.37      0.79 o 
  -4   0   9        0.01        0.59      0.45 o 
  -3   0   9      119.05      113.25      2.79 o 
  -2   0   9       26.09       24.35      1.21 o 
  -1   0   9      176.91      170.48      5.55 o 
   0   0   9        0.09        0.26      0.31 o 
   1   0   9      103.19       97.71      9.41 o 
   2   0   9       41.54       40.70      1.55 o 
   3   0   9        1.70        0.95      0.62 o 
   4   0   9        2.57        3.62      0.73 o 
  -6   1   9        1.47        0.76      0.75 o 
  -5   1   9        6.98        7.32      0.75 o 
  -4   1   9        0.49        1.43      0.52 o 
  -3   1   9        5.10        6.24      0.63 o 
  -2   1   9       37.23       38.50      1.78 o 
  -1   1   9       51.22       51.45      4.02 o 
   0   1   9       49.38       47.18      3.38 o 
   1   1   9        1.20        1.55      0.36 o 
   2   1   9       13.85       16.35      0.88 o 
   3   1   9        0.42        0.13      0.56 o 
   4   1   9        0.46        0.84      0.63 o 
  -6   2   9        0.42        0.18      0.69 o 
  -5   2   9       12.95       12.58      0.97 o 
  -4   2   9        2.19        1.86      0.58 o 
  -3   2   9       20.95       20.76      0.98 o 
  -2   2   9        0.41        0.87      0.45 o 
  -1   2   9       13.86       13.36      0.55 o 
   0   2   9        9.45        8.70      0.81 o 
   1   2   9       16.32       17.43      0.64 o 
   2   2   9        3.15        3.48      0.63 o 
   3   2   9        5.44        5.30      0.78 o 
   4   2   9        9.58       12.28      1.05 o 
  -6   3   9        0.11        0.34      0.70 o 
  -5   3   9        0.04        0.62      0.60 o 
  -4   3   9       40.48       43.81      1.45 o 
  -3   3   9       42.09       41.64      1.39 o 
  -2   3   9        0.06        0.80      0.48 o 
  -1   3   9        0.87        1.20      0.36 o 
   0   3   9        0.50        1.91      0.36 o 
   1   3   9        7.34        8.34      0.52 o 
   2   3   9        0.79        1.77      0.60 o 
   3   3   9        2.82        3.29      0.74 o 
  -6   4   9        0.03       -0.43      0.70 o 
  -5   4   9        4.30        5.58      0.88 o 
  -4   4   9        6.70        5.21      0.79 o 
  -3   4   9       19.00       20.43      1.03 o 
  -2   4   9        0.73        0.35      0.57 o 
  -1   4   9        4.38        4.01      0.46 o 
   0   4   9        0.67        0.19      0.58 o 
   1   4   9        6.43        5.82      0.52 o 
   2   4   9        3.84        3.89      0.73 o 
   3   4   9        1.05        0.95      0.76 o 
  -5   5   9        4.43        6.31      0.79 o 
  -4   5   9        0.02        0.20      0.60 o 
  -3   5   9        2.55        1.82      0.68 o 
  -2   5   9        9.98        9.90      0.74 o 
  -1   5   9        0.76        0.95      0.38 o 
   0   5   9        1.65        2.13      0.43 o 
   1   5   9        9.01       10.08      0.67 o 
   2   5   9       20.82       23.41      1.35 o 
  -5   6   9       11.34       12.96      1.11 o 
  -4   6   9        1.20        1.13      0.74 o 
  -3   6   9        1.50        2.83      0.65 o 
  -2   6   9        1.57        1.79      0.56 o 
  -1   6   9        0.73        2.05      0.70 o 
   0   6   9        3.33        2.87      0.59 o 
   1   6   9        2.89        1.57      0.57 o 
  -4   7   9       11.91       12.13      1.13 o 
  -3   7   9        6.48        6.43      0.95 o 
  -2   7   9        0.02        0.23      0.67 o 
  -1   7   9        9.14       10.54      0.71 o 
   0   7   9        2.46        2.51      0.54 o 
  -1 -12  10        2.12        2.91      0.51 o 
   0 -12  10        0.22        0.15      0.74 o 
   1 -12  10        2.25        2.56      0.47 o 
   2 -12  10        2.25        1.74      0.76 o 
   3 -12  10        1.67        2.27      0.77 o 
  -2 -11  10        0.00        0.36      0.65 o 
  -1 -11  10        2.77        2.96      1.14 o 
   0 -11  10        0.09       -0.16      0.53 o 
   1 -11  10        0.06        0.24      0.42 o 
   2 -11  10        1.90        1.79      0.78 o 
   3 -11  10       15.29       14.28      1.08 o 
  -3 -10  10        0.03        0.20      0.63 o 
  -2 -10  10        0.07        0.33      0.64 o 
  -1 -10  10        0.49        0.33      0.42 o 
   0 -10  10        1.08        1.11      0.44 o 
   1 -10  10        3.89        3.91      0.47 o 
   2 -10  10        8.56        9.05      0.87 o 
   3 -10  10        4.00        3.23      0.82 o 
   4 -10  10        4.83        4.83      0.84 o 
  -3  -9  10        0.11        0.76      0.61 o 
  -2  -9  10        4.99        5.01      0.77 o 
  -1  -9  10        0.61        0.85      0.53 o 
   0  -9  10        6.48        7.18      0.96 o 
   1  -9  10        5.91        6.65      1.26 o 
   2  -9  10        0.50        0.44      0.55 o 
   3  -9  10        2.49        1.95      0.70 o 
   4  -9  10        0.16       -0.47      0.71 o 
  -4  -8  10        0.43        2.04      0.71 o 
  -3  -8  10        8.17        9.52      0.87 o 
  -2  -8  10        1.25        1.85      0.54 o 
  -1  -8  10        0.02       -0.33      0.33 o 
   0  -8  10        0.28       -0.08      0.48 o 
   1  -8  10       45.58       42.06      5.47 o 
   2  -8  10       21.34       21.52      1.08 o 
   3  -8  10        0.84        0.59      0.55 o 
   4  -8  10        3.11        3.14      0.73 o 
   5  -8  10        5.01        3.14      0.88 o 
  -4  -7  10        0.18       -0.22      0.63 o 
  -3  -7  10        0.45       -0.16      0.55 o 
  -2  -7  10        2.48        2.30      0.58 o 
  -1  -7  10       13.07       13.03      0.55 o 
   0  -7  10       48.83       46.97      6.28 o 
   1  -7  10       55.90       56.57      5.66 o 
   2  -7  10        4.97        3.68      0.65 o 
   3  -7  10        8.59        9.02      0.75 o 
   4  -7  10       23.84       24.62      1.17 o 
   5  -7  10        2.15        2.04      0.78 o 
  -5  -6  10        3.29        5.64      0.92 o 
  -4  -6  10        0.02       -0.58      0.58 o 
  -3  -6  10        0.88        0.86      0.55 o 
  -2  -6  10        0.18        0.46      0.46 o 
  -1  -6  10        1.51        0.23      0.36 o 
   0  -6  10        5.72        5.29      0.43 o 
   1  -6  10        4.98        4.65      0.41 o 
   2  -6  10        4.18        3.58      0.59 o 
   3  -6  10        2.07        1.54      0.60 o 
   4  -6  10        1.65        2.60      0.68 o 
   5  -6  10       13.76       17.18      1.20 o 
  -5  -5  10        5.08        7.74      0.94 o 
  -4  -5  10        0.28       -0.06      0.54 o 
  -3  -5  10        9.40        7.45      0.66 o 
  -2  -5  10        6.22        3.93      0.61 o 
  -1  -5  10        1.96        2.01      0.39 o 
   0  -5  10        2.61        1.97      0.35 o 
   1  -5  10       13.89       12.04      0.78 o 
   2  -5  10        0.93        1.21      0.55 o 
   3  -5  10       15.64       15.36      0.92 o 
   4  -5  10        6.58        7.44      0.84 o 
   5  -5  10        9.57        8.59      0.99 o 
  -5  -4  10        0.12        0.14      0.62 o 
  -4  -4  10        0.72        0.93      0.53 o 
  -3  -4  10        4.48        4.96      0.62 o 
  -2  -4  10        2.02        2.97      0.55 o 
  -1  -4  10       16.18       15.88      1.11 o 
   0  -4  10        5.34        3.80      0.56 o 
   1  -4  10      110.20      103.06      9.89 o 
   2  -4  10       28.00       28.18      1.25 o 
   3  -4  10        0.51       -0.17      0.55 o 
   4  -4  10        4.71        4.58      0.73 o 
   5  -4  10        8.36        7.32      0.93 o 
  -6  -3  10        0.29        1.07      0.70 o 
  -5  -3  10        0.89       -0.46      0.65 o 
  -4  -3  10        2.32        2.18      0.60 o 
  -3  -3  10        2.62        2.40      0.55 o 
  -2  -3  10        2.26        1.83      0.56 o 
  -1  -3  10       10.42       11.80      0.52 o 
   0  -3  10       66.57       65.19      5.27 o 
   1  -3  10       18.69       19.87      2.31 o 
   2  -3  10       41.80       36.83      1.43 o 
   3  -3  10        0.15        0.44      0.55 o 
   4  -3  10       35.26       29.17      1.38 o 
   5  -3  10        0.01        0.16      0.73 o 
  -6  -2  10        0.04        1.16      0.71 o 
  -5  -2  10        1.93        2.44      0.67 o 
  -4  -2  10        0.27        1.01      0.54 o 
  -3  -2  10        0.15        0.11      0.48 o 
  -2  -2  10       13.17       12.16      0.78 o 
  -1  -2  10       38.78       36.77      1.87 o 
   0  -2  10       62.04       63.40     10.31 o 
   1  -2  10       26.88       23.06      2.54 o 
   2  -2  10        1.05        0.71      0.53 o 
   3  -2  10        4.61        4.61      0.69 o 
   4  -2  10        4.36        3.12      0.85 o 
  -6  -1  10        0.71        0.61      0.69 o 
  -5  -1  10       15.71       17.45      1.17 o 
  -4  -1  10        0.46        0.29      0.54 o 
  -3  -1  10        0.00        0.24      0.50 o 
  -2  -1  10       39.41       40.36      1.71 o 
  -1  -1  10       26.62       24.82      1.50 o 
   0  -1  10       75.19       74.21      6.01 o 
   1  -1  10        4.70        5.35      0.49 o 
   2  -1  10        3.86        4.51      0.63 o 
   3  -1  10        0.25        0.41      0.58 o 
   4  -1  10       11.15        8.79      0.96 o 
  -6   0  10        6.41        7.93      0.91 o 
  -5   0  10        0.41        1.51      0.60 o 
  -4   0  10        1.75        2.16      0.60 o 
  -3   0  10        7.20        8.18      0.69 o 
  -2   0  10      133.37      128.42      2.82 o 
  -1   0  10      147.29      145.06     10.23 o 
   0   0  10       22.69       21.45      2.37 o 
   1   0  10        0.45        2.03      1.39 o 
   2   0  10        9.95       11.17      0.80 o 
   3   0  10        0.95        1.76      0.58 o 
   4   0  10        3.32        3.29      0.76 o 
  -6   1  10        0.62        1.35      0.68 o 
  -5   1  10        1.15        1.05      0.66 o 
  -4   1  10        7.09        8.50      0.75 o 
  -3   1  10        4.39        3.83      0.62 o 
  -2   1  10        1.85        1.14      0.57 o 
  -1   1  10       52.22       51.12      4.38 o 
   0   1  10        3.22        2.49      0.41 o 
   1   1  10        0.76        0.41      0.84 o 
   2   1  10       10.06        9.50      0.83 o 
   3   1  10        5.51        6.72      0.85 o 
  -6   2  10        0.18        0.43      0.67 o 
  -5   2  10        0.48        1.61      0.68 o 
  -4   2  10       10.83       12.76      0.90 o 
  -3   2  10        9.05        9.30      0.80 o 
  -2   2  10        0.59        0.78      0.51 o 
  -1   2  10        0.00        0.42      0.46 o 
   0   2  10        0.46        0.90      0.81 o 
   1   2  10       14.39       14.37      1.00 o 
   2   2  10        4.08        3.08      0.80 o 
   3   2  10        8.58        8.56      0.99 o 
  -5   3  10        0.00        1.04      0.64 o 
  -4   3  10        0.37        0.40      0.61 o 
  -3   3  10       26.58       24.60      1.16 o 
  -2   3  10        2.44        2.43      0.62 o 
  -1   3  10       21.60       20.79      2.25 o 
   0   3  10        6.08        6.63      0.52 o 
   1   3  10        0.95        0.96      0.40 o 
   2   3  10        0.75        0.80      0.64 o 
  -5   4  10        0.46        0.82      0.63 o 
  -4   4  10        4.13        5.49      0.75 o 
  -3   4  10        0.10       -0.55      0.60 o 
  -2   4  10       15.92       15.33      1.00 o 
  -1   4  10        2.35        2.21      0.46 o 
   0   4  10       11.52       13.16      0.75 o 
   1   4  10        0.20        1.68      0.38 o 
   2   4  10       10.52       10.93      1.06 o 
  -4   5  10        1.33        1.45      0.72 o 
  -3   5  10        1.42        2.15      0.68 o 
  -2   5  10        9.79       10.53      0.86 o 
  -1   5  10        6.82        8.61      0.59 o 
   0   5  10        3.20        4.53      0.55 o 
   1   5  10       11.17       10.79      0.76 o 
  -4   6  10        8.82       10.67      0.98 o 
  -3   6  10        0.39        0.90      0.64 o 
  -2   6  10        6.53        7.65      0.92 o 
  -1   6  10        1.40        2.96      0.50 o 
   0   6  10        0.42        0.93      0.49 o 
   1 -12  11       12.49       13.83      1.14 o 
  -1 -11  11        2.38        2.35      0.52 o 
   0 -11  11        1.34        1.96      0.92 o 
   1 -11  11       17.34       16.33      2.64 o 
   2 -11  11        0.56       -0.46      0.67 o 
   3 -11  11       10.09        9.40      1.09 o 
  -2 -10  11       13.59       13.78      1.09 o 
  -1 -10  11        4.02        4.17      0.81 o 
   0 -10  11        0.83        0.76      0.45 o 
   1 -10  11       16.18       14.22      0.81 o 
   2 -10  11        0.83        0.46      0.67 o 
   3 -10  11        4.74        4.74      0.85 o 
  -3  -9  11        7.11        7.84      0.92 o 
  -2  -9  11       13.28       15.49      1.10 o 
  -1  -9  11        4.54        4.56      0.48 o 
   0  -9  11       14.56       15.73      2.15 o 
   1  -9  11       20.11       20.76      1.09 o 
   2  -9  11        1.17        1.28      0.70 o 
   3  -9  11        2.20        2.59      0.66 o 
   4  -9  11        0.29        0.19      0.66 o 
  -3  -8  11        3.65        3.95      0.77 o 
  -2  -8  11        0.10       -0.17      0.57 o 
  -1  -8  11        0.35        0.00      0.83 o 
   0  -8  11        1.21        1.17      0.38 o 
   1  -8  11       12.16       13.05      0.86 o 
   2  -8  11       29.95       31.19      1.29 o 
   3  -8  11        0.45       -0.34      0.60 o 
   4  -8  11        0.97        0.00      0.75 o 
  -4  -7  11        5.40        6.42      0.81 o 
  -3  -7  11        0.10        0.27      0.58 o 
  -2  -7  11        6.63        6.41      0.76 o 
  -1  -7  11        2.77        4.10      0.42 o 
   0  -7  11       11.45        9.47      0.73 o 
   1  -7  11       21.58       19.64      1.94 o 
   2  -7  11        6.45        4.76      0.76 o 
   3  -7  11        1.69        2.57      0.68 o 
   4  -7  11        8.79        8.88      0.98 o 
  -4  -6  11        1.80        1.67      0.66 o 
  -3  -6  11        3.56        2.73      0.67 o 
  -2  -6  11        5.52        5.90      0.72 o 
  -1  -6  11        0.97        1.53      0.99 o 
   0  -6  11        6.03        6.30      1.16 o 
   1  -6  11        4.46        4.48      0.61 o 
   2  -6  11       16.41       17.51      0.98 o 
   3  -6  11        5.79        7.58      0.76 o 
   4  -6  11       22.90       21.54      1.21 o 
  -5  -5  11        0.56        1.15      0.75 o 
  -4  -5  11        2.31        2.23      0.68 o 
  -3  -5  11       16.78       15.60      1.01 o 
  -2  -5  11        0.75        0.86      0.44 o 
  -1  -5  11       30.72       31.61      3.69 o 
   0  -5  11       17.72       16.80      0.81 o 
   1  -5  11        8.47        6.70      0.93 o 
   2  -5  11        0.30        0.35      0.53 o 
   3  -5  11       11.82       12.10      0.91 o 
   4  -5  11        2.20        1.82      0.67 o 
  -5  -4  11        0.35        0.35      0.71 o 
  -4  -4  11        0.01       -0.60      0.60 o 
  -3  -4  11        0.44        0.18      0.54 o 
  -2  -4  11        4.04        2.12      0.57 o 
  -1  -4  11       39.36       36.82      2.14 o 
   0  -4  11        9.84        9.99      1.02 o 
   1  -4  11       11.38       12.62      1.26 o 
   2  -4  11        0.59        0.00      0.54 o 
   3  -4  11        0.13       -0.35      0.58 o 
   4  -4  11        0.16       -0.29      0.68 o 
  -5  -3  11        5.30        6.39      0.87 o 
  -4  -3  11       12.22       11.51      0.91 o 
  -3  -3  11        4.04        4.06      0.69 o 
  -2  -3  11        0.01       -0.22      0.50 o 
  -1  -3  11       36.21       36.49      4.50 o 
   0  -3  11        5.85        6.19      0.52 o 
   1  -3  11        0.11        0.01      0.35 o 
   2  -3  11        2.99        3.13      0.62 o 
   3  -3  11        0.10        0.43      0.58 o 
   4  -3  11        0.33        0.00      0.68 o 
  -5  -2  11       14.79       18.08      1.16 o 
  -4  -2  11        7.87        7.85      0.81 o 
  -3  -2  11        9.35        7.81      0.77 o 
  -2  -2  11        7.64        8.56      0.72 o 
  -1  -2  11        0.56        0.94      0.34 o 
   0  -2  11        0.18       -0.18      0.35 o 
   1  -2  11        1.31        1.04      0.36 o 
   2  -2  11        0.28        0.43      0.49 o 
   3  -2  11        0.90        1.89      0.61 o 
   4  -2  11       24.25       27.40      1.39 o 
  -5  -1  11        2.56        2.22      0.80 o 
  -4  -1  11        0.07       -0.10      0.62 o 
  -3  -1  11        0.58        0.56      0.53 o 
  -2  -1  11        1.98        2.45      0.53 o 
  -1  -1  11        0.87        0.60      0.37 o 
   0  -1  11        2.59        2.19      0.39 o 
   1  -1  11        1.86        1.66      0.38 o 
   2  -1  11       10.99       11.80      0.85 o 
   3  -1  11        0.04       -0.62      0.62 o 
  -5   0  11        2.62        3.20      0.78 o 
  -4   0  11        2.17        0.91      0.69 o 
  -3   0  11        0.61        0.15      0.52 o 
  -2   0  11        0.04       -0.09      0.53 o 
  -1   0  11       18.83       18.54      1.39 o 
   0   0  11        0.15        0.02      0.37 o 
   1   0  11        0.00        0.03      0.36 o 
   2   0  11        3.56        3.97      0.74 o 
   3   0  11        0.45        0.33      0.71 o 
  -5   1  11        1.59        1.36      0.74 o 
  -4   1  11        2.46        4.15      0.60 o 
  -3   1  11        0.80        1.09      0.54 o 
  -2   1  11        5.23        4.41      0.70 o 
  -1   1  11        1.89        0.81      0.88 o 
   0   1  11       17.51       19.27      0.75 o 
   1   1  11        2.39        3.23      0.46 o 
   2   1  11       18.81       19.63      1.17 o 
   3   1  11        2.93        2.88      0.81 o 
  -5   2  11        4.65        5.41      0.88 o 
  -4   2  11        0.53        1.01      0.66 o 
  -3   2  11        5.21        6.53      0.73 o 
  -2   2  11        4.43        3.74      0.69 o 
  -1   2  11        2.51        3.74      0.45 o 
   0   2  11        5.41        5.73      0.54 o 
   1   2  11        4.16        4.23      0.51 o 
   2   2  11        1.30        2.37      0.71 o 
  -5   3  11        0.00        0.93      0.58 o 
  -4   3  11        3.94        4.58      0.76 o 
  -3   3  11        2.44        3.50      0.69 o 
  -2   3  11        4.96        4.05      0.78 o 
  -1   3  11        0.43        0.78      0.42 o 
   0   3  11        0.49        1.87      0.38 o 
   1   3  11        0.02       -0.19      0.44 o 
  -4   4  11        0.04        0.04      0.66 o 
  -3   4  11        3.23        2.50      0.75 o 
  -2   4  11        6.18        6.07      0.75 o 
  -1   4  11        6.03        6.87      0.58 o 
   0   4  11        4.47        4.88      0.63 o 
   1   4  11        0.01        0.06      0.74 o 
  -3   5  11        3.47        2.99      0.73 o 
  -2   5  11        0.68        0.12      0.69 o 
  -1   5  11        0.10        0.18      0.47 o 
   0 -11  12        5.21        5.55      0.62 o 
   1 -11  12        5.51        5.68      0.63 o 
  -1 -10  12       22.22       24.41      1.83 o 
   0 -10  12        0.47        1.08      0.46 o 
   1 -10  12        5.12        5.64      0.57 o 
   2 -10  12        0.31        0.73      0.68 o 
   3 -10  12        0.83        0.59      0.69 o 
  -2  -9  12        4.78        4.76      0.87 o 
  -1  -9  12        2.44        2.37      0.52 o 
   0  -9  12        5.13        5.18      0.57 o 
   1  -9  12       15.53       14.78      0.78 o 
   2  -9  12       45.55       48.52      1.68 o 
   3  -9  12        0.69        1.44      0.69 o 
  -3  -8  12        5.39        5.55      0.89 o 
  -2  -8  12        1.80        3.67      0.61 o 
  -1  -8  12        0.55        0.27      0.42 o 
   0  -8  12       26.86       23.70      3.43 o 
   1  -8  12       29.27       29.68      3.29 o 
   2  -8  12        0.58        0.98      0.67 o 
   3  -8  12        0.01       -0.11      0.64 o 
  -3  -7  12        1.77        1.23      0.71 o 
  -2  -7  12        0.01       -0.57      0.59 o 
  -1  -7  12        0.17        0.51      0.39 o 
   0  -7  12        0.19        0.35      0.37 o 
   1  -7  12        2.15        2.60      0.79 o 
   2  -7  12       11.20        9.94      0.91 o 
   3  -7  12        1.90        2.07      0.70 o 
  -4  -6  12        7.31        9.79      1.02 o 
  -3  -6  12        0.33        0.83      0.63 o 
  -2  -6  12       11.17        9.60      0.84 o 
  -1  -6  12        0.47        0.15      0.35 o 
   0  -6  12        1.31        1.65      0.40 o 
   1  -6  12        7.42        7.45      0.56 o 
   2  -6  12        2.11        1.62      0.65 o 
   3  -6  12        1.42        2.29      0.72 o 
   4  -6  12        5.07        6.20      0.89 o 
  -4  -5  12        2.45        2.62      0.74 o 
  -3  -5  12        1.05        1.31      0.59 o 
  -2  -5  12        1.54        1.88      0.54 o 
  -1  -5  12        0.62        0.38      0.37 o 
   0  -5  12        7.52        7.48      0.71 o 
   1  -5  12       12.33       11.44      1.35 o 
   2  -5  12       10.05       10.11      0.92 o 
   3  -5  12        0.22        0.14      0.62 o 
   4  -5  12        0.17        0.60      0.66 o 
  -4  -4  12        0.27       -0.36      0.66 o 
  -3  -4  12        0.36        1.31      0.56 o 
  -2  -4  12        8.46        7.63      0.75 o 
  -1  -4  12       16.20       17.91      2.93 o 
   0  -4  12        0.80        1.15      0.40 o 
   1  -4  12        0.12        0.48      0.38 o 
   2  -4  12       36.78       39.10      1.47 o 
   3  -4  12        0.02       -0.54      0.62 o 
  -5  -3  12        1.66        2.18      0.81 o 
  -4  -3  12        1.13       -0.07      0.66 o 
  -3  -3  12       20.47       22.36      1.13 o 
  -2  -3  12        0.15        0.74      0.50 o 
  -1  -3  12       15.45       15.49      2.45 o 
   0  -3  12        7.95        7.48      0.55 o 
   1  -3  12        8.89        9.99      0.84 o 
   2  -3  12        0.07       -0.62      0.62 o 
   3  -3  12        0.29        1.28      0.64 o 
  -5  -2  12        0.98        2.00      0.79 o 
  -4  -2  12       13.01       13.76      1.08 o 
  -3  -2  12        3.76        3.93      0.71 o 
  -2  -2  12       11.18       10.94      0.91 o 
  -1  -2  12       11.49       11.36      0.62 o 
   0  -2  12       48.78       51.03      5.89 o 
   1  -2  12        1.89        2.23      0.40 o 
   2  -2  12        0.23        0.38      0.64 o 
   3  -2  12        1.26        0.71      0.74 o 
  -5  -1  12        0.00        0.20      0.75 o 
  -4  -1  12        1.86        3.50      0.70 o 
  -3  -1  12        0.01        0.42      0.52 o 
  -2  -1  12       47.69       47.26      1.56 o 
  -1  -1  12       51.52       54.23      5.69 o 
   0  -1  12        0.23       -0.28      0.44 o 
   1  -1  12        1.27        0.64      0.44 o 
   2  -1  12        1.39        0.96      0.63 o 
   3  -1  12        6.72        6.66      0.89 o 
  -5   0  12        0.21        0.20      0.65 o 
  -4   0  12        0.13       -0.14      0.60 o 
  -3   0  12        0.47        1.44      0.60 o 
  -2   0  12        0.01        0.36      0.57 o 
  -1   0  12        3.93        5.57      0.51 o 
   0   0  12       12.88       11.96      1.22 o 
   1   0  12        3.76        4.28      0.49 o 
   2   0  12        1.11        0.67      0.78 o 
  -4   1  12       11.06       11.80      0.98 o 
  -3   1  12        1.77        2.10      0.66 o 
  -2   1  12        1.10        1.55      0.64 o 
  -1   1  12        1.49        0.94      0.70 o 
   0   1  12        2.11        2.54      0.51 o 
   1   1  12        2.19        2.52      0.52 o 
   2   1  12       10.69       13.12      1.11 o 
  -4   2  12        1.55        1.30      0.74 o 
  -3   2  12        1.48        2.44      0.64 o 
  -2   2  12        4.84        5.43      0.81 o 
  -1   2  12        0.72        1.49      0.46 o 
   0   2  12        0.77        0.84      0.45 o 
   1   2  12        1.07        1.94      0.46 o 
  -4   3  12        1.07        3.27      0.74 o 
  -3   3  12        2.28        2.46      0.75 o 
  -2   3  12        0.14       -0.11      0.68 o 
  -1   3  12        0.39       -0.13      0.48 o 
   0   3  12        5.97        6.66      0.63 o 
  -2   4  12        0.06        0.00      0.69 o 
  -1   4  12        3.25        2.90      0.56 o 
   0 -10  13        1.54        1.92      0.48 o 
   1 -10  13        0.01       -0.48      0.48 o 
  -1  -9  13        1.91        1.88      0.50 o 
   0  -9  13        0.85        0.90      0.46 o 
   1  -9  13        2.76        4.35      0.75 o 
   2  -9  13        9.67       12.84      1.03 o 
  -2  -8  13        1.06        0.73      0.62 o 
  -1  -8  13        0.79        1.53      0.42 o 
   0  -8  13        0.89        1.51      0.45 o 
   1  -8  13        4.56        3.63      0.57 o 
   2  -8  13       34.95       38.18      1.55 o 
  -3  -7  13        4.65        3.32      0.83 o 
  -2  -7  13        1.90        2.46      0.61 o 
  -1  -7  13        1.85        2.14      0.44 o 
   0  -7  13       10.26       11.28      2.16 o 
   1  -7  13        6.41        5.90      1.30 o 
   2  -7  13        8.00        8.97      0.95 o 
   3  -7  13        7.44        9.17      0.97 o 
  -3  -6  13        2.98        4.14      0.79 o 
  -2  -6  13       14.81       16.33      1.01 o 
  -1  -6  13        1.93        3.11      1.31 o 
   0  -6  13        0.37        0.61      0.38 o 
   1  -6  13        3.66        4.63      0.88 o 
   2  -6  13        0.00       -0.18      0.64 o 
   3  -6  13        0.50        1.51      0.65 o 
  -4  -5  13        0.00        0.44      0.68 o 
  -3  -5  13        0.26        0.84      0.64 o 
  -2  -5  13       12.43       15.29      1.04 o 
  -1  -5  13        3.78        2.97      0.55 o 
   0  -5  13        9.24        9.43      0.61 o 
   1  -5  13       17.31       17.28      1.78 o 
   2  -5  13        8.84       10.43      0.96 o 
   3  -5  13       11.55       11.54      1.01 o 
  -4  -4  13       11.51       10.75      1.12 o 
  -3  -4  13        0.59        0.54      0.62 o 
  -2  -4  13       19.86       18.36      1.14 o 
  -1  -4  13        1.25        1.45      0.42 o 
   0  -4  13        5.24        5.34      0.56 o 
   1  -4  13       22.77       22.69      1.92 o 
   2  -4  13        0.62       -0.18      0.68 o 
   3  -4  13       21.22       23.12      1.38 o 
  -4  -3  13       14.75       14.96      1.23 o 
  -3  -3  13        2.98        2.53      0.76 o 
  -2  -3  13        4.61        5.23      0.81 o 
  -1  -3  13        5.07        6.08      0.71 o 
   0  -3  13        0.32        0.94      0.41 o 
   1  -3  13        4.01        3.82      0.74 o 
   2  -3  13        5.15        6.12      0.86 o 
  -4  -2  13        8.92       10.21      1.02 o 
  -3  -2  13       11.10       13.99      1.00 o 
  -2  -2  13        2.14        2.10      0.69 o 
  -1  -2  13       22.41       24.68      3.08 o 
   0  -2  13        0.02       -0.58      0.89 o 
   1  -2  13       12.74       13.52      1.39 o 
   2  -2  13        0.20        0.19      0.64 o 
  -4  -1  13        0.09        0.74      0.64 o 
  -3  -1  13        0.77        0.29      0.66 o 
  -2  -1  13        3.42        3.24      0.73 o 
  -1  -1  13        5.49        6.68      0.57 o 
   0  -1  13       55.11       59.11      5.98 o 
   1  -1  13        6.57        7.23      0.64 o 
   2  -1  13        1.93        1.15      0.71 o 
  -4   0  13        0.06        0.55      0.61 o 
  -3   0  13        0.14       -0.67      0.67 o 
  -2   0  13        0.31        0.18      0.61 o 
  -1   0  13       24.55       24.31      2.96 o 
   0   0  13        5.94        8.04      0.78 o 
   1   0  13        7.72        8.94      1.50 o 
  -3   1  13        1.15        0.90      0.71 o 
  -2   1  13        0.05        0.72      0.60 o 
  -1   1  13        0.03       -0.32      0.97 o 
   0   1  13        0.51       -0.34      0.53 o 
  -3   2  13        3.00        4.47      0.79 o 
  -2   2  13        1.39        1.19      0.73 o 
  -1   2  13        6.18        6.88      0.66 o 
  -1  -8  14        0.59        0.95      0.46 o 
   0  -8  14        0.03        0.18      0.48 o 
   1  -8  14        2.10        1.81      0.64 o 
  -2  -7  14        0.21        0.96      0.63 o 
  -1  -7  14        6.40        6.91      1.38 o 
   0  -7  14        5.43        6.09      1.42 o 
   1  -7  14        1.94        2.54      0.49 o 
  -2  -6  14        0.71        0.31      0.75 o 
  -1  -6  14        4.39        3.88      0.54 o 
   0  -6  14       20.76       22.41      3.33 o 
   1  -6  14        0.47        0.78      0.44 o 
   2  -6  14        1.26        1.25      0.73 o 
  -3  -5  14        2.32        3.15      0.71 o 
  -2  -5  14        5.07        5.09      0.82 o 
  -1  -5  14        1.40        1.09      0.50 o 
   0  -5  14        0.03       -0.46      0.46 o 
   1  -5  14        3.12        3.46      0.97 o 
   2  -5  14       10.27       12.99      1.09 o 
  -3  -4  14        0.60       -0.08      0.70 o 
  -2  -4  14        2.32        0.75      0.76 o 
  -1  -4  14        0.08        0.14      0.44 o 
   0  -4  14        0.09        0.20      0.54 o 
   1  -4  14        0.03        0.60      0.43 o 
  -3  -3  14        0.26        0.78      0.62 o 
  -2  -3  14        2.96        2.13      0.75 o 
  -1  -3  14        0.36        0.28      0.42 o 
   0  -3  14        0.36        1.14      0.59 o 
   1  -3  14        5.72        5.44      0.61 o 
  -3  -2  14        0.01        0.55      0.65 o 
  -2  -2  14        0.20        0.08      0.63 o 
  -1  -2  14        0.81        0.98      0.46 o 
   0  -2  14       29.91       31.98      2.63 o 
   1  -2  14        0.63        0.13      0.54 o 
  -3  -1  14        0.28       -0.52      0.70 o 
  -2  -1  14        0.00        0.35      0.65 o 
  -1  -1  14        0.57        1.16      0.48 o 
   0  -1  14        4.73        5.81      1.63 o 
  -2   0  14        2.70        2.26      0.78 o 
  -1   0  14        0.04        0.45      0.45 o 
                                                 
